# Supplementary material for: On the necessity of combining ethnobotany and genetics to assess agrobiodiversity and its evolution in crops: A case study on date palms (Phoenix dactylifera L.) in Siwa Oasis, Egypt
Source: Evol Appl. 2020 Feb 24;13(8):1818–40. doi: 10.1111/eva.12930 (PMC7463332; doi:10.1111/eva.12930)
Supplement: Supplementary file 2 [file EVA-13-1818-s002.xlsx]

## Sheet: Table S1
Table S1. Phoenix spp. accessions included in this paper.
The field "Country " indicates the origin of the sample, it is possibly different from the place of sampling.
The field "Reference" indicates whether it is new data (from this paper, hence found in Table S2) or if it was sourced from a published study.
For Siwa named type, the local name of the dates is given (sometimes followed, after a /, by an alternative name or pronunciation, followed by the possible name of the palm [in brackets] and the possible name in local Arabic (in parentheses) (see Battesti, 2013 for explanations).
ID	Species	Status	Cultivar	Country	Region	Reference
2409_aghzal	P. dactyilifera	Cultivated	aɣzāl [taɣzālt] (ɣazālī)	Egypt	Siwa	new data
3368_aghzal	P. dactyilifera	Cultivated	aɣzāl [taɣzālt] (ɣazālī)	Egypt	Siwa	new data
3369_aghzal	P. dactyilifera	Cultivated	aɣzāl [taɣzālt] (ɣazālī)	Egypt	Siwa	new data
3370_aghzal	P. dactyilifera	Cultivated	aɣzāl [taɣzālt] (ɣazālī)	Egypt	Siwa	new data
2051_alkak	P. dactyilifera	Cultivated	alkak (freḥī)	Egypt	Siwa	new data
3381_alkak	P. dactyilifera	Cultivated	alkak (freḥī)	Egypt	Siwa	new data
3384_alkak	P. dactyilifera	Cultivated	alkak (freḥī)	Egypt	Siwa	new data
2416_alkak	P. dactyilifera	Cultivated	alkak (freḥī)	Egypt	Siwa	new data
3293_alkak	P. dactyilifera	Cultivated	alkak (freḥī)	Egypt	Siwa	new data
3380_alkak	P. dactyilifera	Cultivated	alkak (freḥī)	Egypt	Siwa	new data
3382_alkak	P. dactyilifera	Cultivated	alkak (freḥī)	Egypt	Siwa	new data
3383_alkak	P. dactyilifera	Cultivated	alkak (freḥī)	Egypt	Siwa	new data
3385_alkak	P. dactyilifera	Cultivated	alkak (freḥī)	Egypt	Siwa	new data
3386_alkak	P. dactyilifera	Cultivated	alkak (freḥī)	Egypt	Siwa	new data
3387_alkak	P. dactyilifera	Cultivated	alkak (freḥī)	Egypt	Siwa	new data
3412_alkak_wen_djemb	P. dactyilifera	Cultivated	alkak wen žemb	Egypt	Siwa	new data
2417_alkak_wen_djemb	P. dactyilifera	Cultivated	alkak wen žemb	Egypt	Siwa	new data
3408_alkak_wen_djemb	P. dactyilifera	Cultivated	alkak wen žemb	Egypt	Siwa	new data
3409_alkak_wen_djemb	P. dactyilifera	Cultivated	alkak wen žemb	Egypt	Siwa	new data
3410_alkak_wen_djemb	P. dactyilifera	Cultivated	alkak wen žemb	Egypt	Siwa	new data
3411_alkak_wen_djemb	P. dactyilifera	Cultivated	alkak wen žemb	Egypt	Siwa	new data
3399_amenzu	P. dactyilifera	Cultivated	amenzu [amenzu pl. iminza] (bašāyer)	Egypt	Siwa	new data
3403_amenzu	P. dactyilifera	Cultivated	amenzu [amenzu pl. iminza] (bašāyer)	Egypt	Siwa	new data
3297_amenzu	P. dactyilifera	Cultivated	amenzu [amenzu pl. iminza] (bašāyer)	Egypt	Siwa	new data
3398_amenzu	P. dactyilifera	Cultivated	amenzu [amenzu pl. iminza] (bašāyer)	Egypt	Siwa	new data
3400_amenzu	P. dactyilifera	Cultivated	amenzu [amenzu pl. iminza] (bašāyer)	Egypt	Siwa	new data
3401_amenzu	P. dactyilifera	Cultivated	amenzu [amenzu pl. iminza] (bašāyer)	Egypt	Siwa	new data
3402_amenzu	P. dactyilifera	Cultivated	amenzu [amenzu pl. iminza] (bašāyer)	Egypt	Siwa	new data
3413_ghrom_aghzal	P. dactyilifera	Cultivated	ɣrom aɣzāl	Egypt	Siwa	new data
3294_ghrom_aghzal	P. dactyilifera	Cultivated	ɣrom aɣzāl	Egypt	Siwa	new data
3414_ghrom_aghzal	P. dactyilifera	Cultivated	ɣrom aɣzāl	Egypt	Siwa	new data
3415_ghrom_aghzal	P. dactyilifera	Cultivated	ɣrom aɣzāl	Egypt	Siwa	new data
3416_ghrom_aghzal	P. dactyilifera	Cultivated	ɣrom aɣzāl	Egypt	Siwa	new data
3417_ghrom_aghzal	P. dactyilifera	Cultivated	ɣrom aɣzāl	Egypt	Siwa	new data
3366_ghrom_saaid	P. dactyilifera	Cultivated	ɣrom ṣaɛid	Egypt	Siwa	new data
3367_ghrom_saaid	P. dactyilifera	Cultivated	ɣrom ṣaɛid	Egypt	Siwa	new data
3395_halu_en_ghanem	P. dactyilifera	Cultivated	ḥalu en ɣanem	Egypt	Siwa	new data
3396_halu_en_ghanem	P. dactyilifera	Cultivated	ḥalu en ɣanem	Egypt	Siwa	new data
3397_halu_en_ghanem	P. dactyilifera	Cultivated	ḥalu en ɣanem	Egypt	Siwa	new data
3354_kaaibi	P. dactyilifera	Cultivated	kaɛibī	Egypt	Siwa	new data
3355_kaaibi	P. dactyilifera	Cultivated	kaɛibī	Egypt	Siwa	new data
3356_kaaibi	P. dactyilifera	Cultivated	kaɛibī	Egypt	Siwa	new data
3357_kaaibi	P. dactyilifera	Cultivated	kaɛibī	Egypt	Siwa	new data
3358_kaaibi	P. dactyilifera	Cultivated	kaɛibī	Egypt	Siwa	new data
3359_kaaibi	P. dactyilifera	Cultivated	kaɛibī	Egypt	Siwa	new data
3404_lekrawmet	P. dactyilifera	Cultivated	lekrawmet / tekrawmet (karāma)	Egypt	Siwa	new data
3405_lekrawmet	P. dactyilifera	Cultivated	lekrawmet / tekrawmet (karāma)	Egypt	Siwa	new data
3406_lekrawmet	P. dactyilifera	Cultivated	lekrawmet / tekrawmet (karāma)	Egypt	Siwa	new data
3407_lekrawmet	P. dactyilifera	Cultivated	lekrawmet / tekrawmet (karāma)	Egypt	Siwa	new data
2400_saaidi	P. dactyilifera	Cultivated	ṣaɛidi [tasutet] (sīwī)	Egypt	Siwa	new data
2404_saaidi	P. dactyilifera	Cultivated	ṣaɛidi [tasutet] (sīwī)	Egypt	Siwa	new data
3290_saaidi	P. dactyilifera	Cultivated	ṣaɛidi [tasutet] (sīwī)	Egypt	Siwa	new data
3291_saaidi	P. dactyilifera	Cultivated	ṣaɛidi [tasutet] (sīwī)	Egypt	Siwa	new data
3372_saaidi	P. dactyilifera	Cultivated	ṣaɛidi [tasutet] (sīwī)	Egypt	Siwa	new data
2398_saaidi	P. dactyilifera	Cultivated	ṣaɛidi [tasutet] (sīwī)	Egypt	Siwa	new data
2399_saaidi	P. dactyilifera	Cultivated	ṣaɛidi [tasutet] (sīwī)	Egypt	Siwa	new data
2401_saaidi	P. dactyilifera	Cultivated	ṣaɛidi [tasutet] (sīwī)	Egypt	Siwa	new data
3289_saaidi	P. dactyilifera	Cultivated	ṣaɛidi [tasutet] (sīwī)	Egypt	Siwa	new data
3292_saaidi	P. dactyilifera	Cultivated	ṣaɛidi [tasutet] (sīwī)	Egypt	Siwa	new data
3295_saaidi	P. dactyilifera	Cultivated	ṣaɛidi [tasutet] (sīwī)	Egypt	Siwa	new data
3298_saaidi	P. dactyilifera	Cultivated	ṣaɛidi [tasutet] (sīwī)	Egypt	Siwa	new data
3371_saaidi	P. dactyilifera	Cultivated	ṣaɛidi [tasutet] (sīwī)	Egypt	Siwa	new data
3373_tadjubart	P. dactyilifera	Cultivated	tažubart	Egypt	Siwa	new data
2405_tattagt	P. dactyilifera	Cultivated	taṭṭagt (ṭagṭagṭ)	Egypt	Siwa	new data
3378_tattagt	P. dactyilifera	Cultivated	taṭṭagt (ṭagṭagṭ)	Egypt	Siwa	new data
3456_tattagt	P. dactyilifera	Cultivated	taṭṭagt (ṭagṭagṭ)	Egypt	Siwa	new data
3374_tattagt	P. dactyilifera	Cultivated	taṭṭagt (ṭagṭagṭ)	Egypt	Siwa	new data
3375_tattagt	P. dactyilifera	Cultivated	taṭṭagt (ṭagṭagṭ)	Egypt	Siwa	new data
3376_tattagt	P. dactyilifera	Cultivated	taṭṭagt (ṭagṭagṭ)	Egypt	Siwa	new data
3377_tattagt	P. dactyilifera	Cultivated	taṭṭagt (ṭagṭagṭ)	Egypt	Siwa	new data
3379_tattagt	P. dactyilifera	Cultivated	taṭṭagt (ṭagṭagṭ)	Egypt	Siwa	new data
3457_tazuwaght	P. dactyilifera	Cultivated	tazuwaɣt	Egypt	Siwa	new data
2410_ushik_am_aghzuz	P. dactyilifera	Cultivated	úšik amaɣzuz / maɣzuz	Egypt	Siwa	new data
3353_ushik_am_aghzuz	P. dactyilifera	Cultivated	úšik amaɣzuz / maɣzuz	Egypt	Siwa	new data
3349_ushik_azzugagh	P. dactyilifera	Cultivated	úšik azzugaɣ	Egypt	Siwa	new data
3350_ushik_azzugagh	P. dactyilifera	Cultivated	úšik azzugaɣ	Egypt	Siwa	new data
3351_ushik_azzugagh	P. dactyilifera	Cultivated	úšik azzugaɣ	Egypt	Siwa	new data
3352_ushik_azzugagh	P. dactyilifera	Cultivated	úšik azzugaɣ	Egypt	Siwa	new data
2419_ushik_ezzuwagh	P. dactyilifera	Cultivated	úšik ezzuwaɣ / zuwaɣ [tazuwaɣt] (zaɣlūl)	Egypt	Siwa	new data
3362_ushik_ezzuwagh	P. dactyilifera	Cultivated	úšik ezzuwaɣ / zuwaɣ [tazuwaɣt] (zaɣlūl)	Egypt	Siwa	new data
3364_ushik_ezzuwagh	P. dactyilifera	Cultivated	úšik ezzuwaɣ / zuwaɣ [tazuwaɣt] (zaɣlūl)	Egypt	Siwa	new data
2412_ushik_ezzuwagh	P. dactyilifera	Cultivated	úšik ezzuwaɣ / zuwaɣ [tazuwaɣt] (zaɣlūl)	Egypt	Siwa	new data
3360_ushik_ezzuwagh	P. dactyilifera	Cultivated	úšik ezzuwaɣ / zuwaɣ [tazuwaɣt] (zaɣlūl)	Egypt	Siwa	new data
3361_ushik_ezzuwagh	P. dactyilifera	Cultivated	úšik ezzuwaɣ / zuwaɣ [tazuwaɣt] (zaɣlūl)	Egypt	Siwa	new data
3363_ushik_ezzuwagh	P. dactyilifera	Cultivated	úšik ezzuwaɣ / zuwaɣ [tazuwaɣt] (zaɣlūl)	Egypt	Siwa	new data
3365_ushik_ezzuwagh	P. dactyilifera	Cultivated	úšik ezzuwaɣ / zuwaɣ [tazuwaɣt] (zaɣlūl)	Egypt	Siwa	new data
3442_ushik_nekwayes	P. dactyilifera	Cultivated	úšik nekwayes	Egypt	Siwa	new data
2406_ushik_nekwayes	P. dactyilifera	Cultivated	úšik nekwayes	Egypt	Siwa	new data
3443_ushik_nekwayes	P. dactyilifera	Cultivated	úšik nekwayes	Egypt	Siwa	new data
3444_ushik_nekwayes	P. dactyilifera	Cultivated	úšik nekwayes	Egypt	Siwa	new data
3445_ushik_nekwayes	P. dactyilifera	Cultivated	úšik nekwayes	Egypt	Siwa	new data
3446_ushik_nekwayes	P. dactyilifera	Cultivated	úšik nekwayes	Egypt	Siwa	new data
3447_ushik_nekwayes	P. dactyilifera	Cultivated	úšik nekwayes	Egypt	Siwa	new data
3448_ushik_nekwayes	P. dactyilifera	Cultivated	úšik nekwayes	Egypt	Siwa	new data
3449_ushik_nekwayes	P. dactyilifera	Cultivated	úšik nekwayes	Egypt	Siwa	new data
3450_ushik_nekwayes	P. dactyilifera	Cultivated	úšik nekwayes	Egypt	Siwa	new data
3451_ushik_nekwayes	P. dactyilifera	Cultivated	úšik nekwayes	Egypt	Siwa	new data
2422_ushik_niqbel	P. dactyilifera	Cultivated	úšik en gubel / úšik niqbel	Egypt	Siwa	new data
3296_ushik_niqbel	P. dactyilifera	Cultivated	úšik en gubel / úšik niqbel	Egypt	Siwa	new data
3388_ushik_niqbel	P. dactyilifera	Cultivated	úšik en gubel / úšik niqbel	Egypt	Siwa	new data
3389_ushik_niqbel	P. dactyilifera	Cultivated	úšik en gubel / úšik niqbel	Egypt	Siwa	new data
3392_ushik_niqbel	P. dactyilifera	Cultivated	úšik en gubel / úšik niqbel	Egypt	Siwa	new data
3458_ushik_niqbel	P. dactyilifera	Cultivated	úšik en gubel / úšik niqbel	Egypt	Siwa	new data
3459_ushik_niqbel	P. dactyilifera	Cultivated	úšik en gubel / úšik niqbel	Egypt	Siwa	new data
2423_ushik_niqbel	P. dactyilifera	Cultivated	úšik en gubel / úšik niqbel	Egypt	Siwa	new data
3390_ushik_niqbel	P. dactyilifera	Cultivated	úšik en gubel / úšik niqbel	Egypt	Siwa	new data
3391_ushik_niqbel	P. dactyilifera	Cultivated	úšik en gubel / úšik niqbel	Egypt	Siwa	new data
3393_ushik_niqbel	P. dactyilifera	Cultivated	úšik en gubel / úšik niqbel	Egypt	Siwa	new data
3394_ushik_niqbel	P. dactyilifera	Cultivated	úšik en gubel / úšik niqbel	Egypt	Siwa	new data
2056_ushik_1	P. dactyilifera	Feral more or less cultivated	úšik #1: úšik pl. úškan (ezzawī)	Egypt	Siwa	new data
2060_ushik_1	P. dactyilifera	Feral more or less cultivated	úšik #1: úšik pl. úškan (ezzawī)	Egypt	Siwa	new data
2403_ushik_1	P. dactyilifera	Feral more or less cultivated	úšik #1: úšik pl. úškan (ezzawī)	Egypt	Siwa	new data
2411_ushik_1	P. dactyilifera	Feral more or less cultivated	úšik #1: úšik pl. úškan (ezzawī)	Egypt	Siwa	new data
2415_ushik_1	P. dactyilifera	Feral more or less cultivated	úšik #1: úšik pl. úškan (ezzawī)	Egypt	Siwa	new data
3439_ushik_1	P. dactyilifera	Feral more or less cultivated	úšik #1: úšik pl. úškan (ezzawī)	Egypt	Siwa	new data
3460_ushik_1	P. dactyilifera	Feral more or less cultivated	úšik #1: úšik pl. úškan (ezzawī)	Egypt	Siwa	new data
2402_ushik_1	P. dactyilifera	Feral more or less cultivated	úšik #1: úšik pl. úškan (ezzawī)	Egypt	Siwa	new data
2407_ushik_1	P. dactyilifera	Feral more or less cultivated	úšik #1: úšik pl. úškan (ezzawī)	Egypt	Siwa	new data
3432_ushik_1	P. dactyilifera	Feral more or less cultivated	úšik #1: úšik pl. úškan (ezzawī)	Egypt	Siwa	new data
3433_ushik_1	P. dactyilifera	Feral more or less cultivated	úšik #1: úšik pl. úškan (ezzawī)	Egypt	Siwa	new data
3434_ushik_1	P. dactyilifera	Feral more or less cultivated	úšik #1: úšik pl. úškan (ezzawī)	Egypt	Siwa	new data
3435_ushik_1	P. dactyilifera	Feral more or less cultivated	úšik #1: úšik pl. úškan (ezzawī)	Egypt	Siwa	new data
3436_ushik_1	P. dactyilifera	Feral more or less cultivated	úšik #1: úšik pl. úškan (ezzawī)	Egypt	Siwa	new data
3437_ushik_1	P. dactyilifera	Feral more or less cultivated	úšik #1: úšik pl. úškan (ezzawī)	Egypt	Siwa	new data
3438_ushik_1	P. dactyilifera	Feral more or less cultivated	úšik #1: úšik pl. úškan (ezzawī)	Egypt	Siwa	new data
3440_ushik_1	P. dactyilifera	Feral more or less cultivated	úšik #1: úšik pl. úškan (ezzawī)	Egypt	Siwa	new data
3441_ushik_1	P. dactyilifera	Feral more or less cultivated	úšik #1: úšik pl. úškan (ezzawī)	Egypt	Siwa	new data
2048_ushik_2	P. dactyilifera	Feral uncultivated	úšik #2: úšik pl. úškan (ezzawī)	Egypt	Siwa	new data
2049_ushik_2	P. dactyilifera	Feral uncultivated	úšik #2: úšik pl. úškan (ezzawī)	Egypt	Siwa	new data
2054_ushik_2	P. dactyilifera	Feral uncultivated	úšik #2: úšik pl. úškan (ezzawī)	Egypt	Siwa	new data
2063_ushik_2	P. dactyilifera	Feral uncultivated	úšik #2: úšik pl. úškan (ezzawī)	Egypt	Siwa	new data
2418_ushik_2	P. dactyilifera	Feral uncultivated	úšik #2: úšik pl. úškan (ezzawī)	Egypt	Siwa	new data
2424_ushik_2	P. dactyilifera	Feral uncultivated	úšik #2: úšik pl. úškan (ezzawī)	Egypt	Siwa	new data
2429_ushik_2	P. dactyilifera	Feral uncultivated	úšik #2: úšik pl. úškan (ezzawī)	Egypt	Siwa	new data
3300_ushik_2	P. dactyilifera	Feral uncultivated	úšik #2: úšik pl. úškan (ezzawī)	Egypt	Siwa	new data
3419_ushik_2	P. dactyilifera	Feral uncultivated	úšik #2: úšik pl. úškan (ezzawī)	Egypt	Siwa	new data
3420_ushik_2	P. dactyilifera	Feral uncultivated	úšik #2: úšik pl. úškan (ezzawī)	Egypt	Siwa	new data
3421_ushik_2	P. dactyilifera	Feral uncultivated	úšik #2: úšik pl. úškan (ezzawī)	Egypt	Siwa	new data
3422_ushik_2	P. dactyilifera	Feral uncultivated	úšik #2: úšik pl. úškan (ezzawī)	Egypt	Siwa	new data
3423_ushik_2	P. dactyilifera	Feral uncultivated	úšik #2: úšik pl. úškan (ezzawī)	Egypt	Siwa	new data
3424_ushik_2	P. dactyilifera	Feral uncultivated	úšik #2: úšik pl. úškan (ezzawī)	Egypt	Siwa	new data
3425_ushik_2	P. dactyilifera	Feral uncultivated	úšik #2: úšik pl. úškan (ezzawī)	Egypt	Siwa	new data
3426_ushik_2	P. dactyilifera	Feral uncultivated	úšik #2: úšik pl. úškan (ezzawī)	Egypt	Siwa	new data
3427_ushik_2	P. dactyilifera	Feral uncultivated	úšik #2: úšik pl. úškan (ezzawī)	Egypt	Siwa	new data
3428_ushik_2	P. dactyilifera	Feral uncultivated	úšik #2: úšik pl. úškan (ezzawī)	Egypt	Siwa	new data
3429_ushik_2	P. dactyilifera	Feral uncultivated	úšik #2: úšik pl. úškan (ezzawī)	Egypt	Siwa	new data
3430_ushik_2	P. dactyilifera	Feral uncultivated	úšik #2: úšik pl. úškan (ezzawī)	Egypt	Siwa	new data
3418_ushik_2	P. dactyilifera	Feral uncultivated	úšik #2: úšik pl. úškan (ezzawī)	Egypt	Siwa	new data
3431_ushik_2	P. dactyilifera	Feral uncultivated	úšik #2: úšik pl. úškan (ezzawī)	Egypt	Siwa	new data
2413_feraldesert	P. dactyilifera	Feral desert	úšik [úšik pl. úškan / aggzo pl. iggizã]	Egypt	Siwa	new data
2414_feraldesert	P. dactyilifera	Feral desert	úšik [úšik pl. úškan / aggzo pl. iggizã]	Egypt	Siwa	new data
2420_feraldesert	P. dactyilifera	Feral desert	úšik [úšik pl. úškan / aggzo pl. iggizã]	Egypt	Siwa	new data
2425_feraldesert	P. dactyilifera	Feral desert	úšik [úšik pl. úškan / aggzo pl. iggizã]	Egypt	Siwa	new data
2426_feraldesert	P. dactyilifera	Feral desert	úšik [úšik pl. úškan / aggzo pl. iggizã]	Egypt	Siwa	new data
2427_feraldesert	P. dactyilifera	Feral desert	úšik [úšik pl. úškan / aggzo pl. iggizã]	Egypt	Siwa	new data
2428_feraldesert	P. dactyilifera	Feral desert	úšik [úšik pl. úškan / aggzo pl. iggizã]	Egypt	Siwa	new data
2430_feraldesert	P. dactyilifera	Feral desert	úšik [úšik pl. úškan / aggzo pl. iggizã]	Egypt	Siwa	new data
2431_feraldesert	P. dactyilifera	Feral desert	úšik [úšik pl. úškan / aggzo pl. iggizã]	Egypt	Siwa	new data
2432_feraldesert	P. dactyilifera	Feral desert	úšik [úšik pl. úškan / aggzo pl. iggizã]	Egypt	Siwa	new data
2433_feraldesert	P. dactyilifera	Feral desert	úšik [úšik pl. úškan / aggzo pl. iggizã]	Egypt	Siwa	new data
3302_feraldesert	P. dactyilifera	Feral desert	úšik [úšik pl. úškan / aggzo pl. iggizã]	Egypt	Siwa	new data
3461_feraldesert	P. dactyilifera	Feral desert	úšik [úšik pl. úškan / aggzo pl. iggizã]	Egypt	Siwa	new data
3462_feraldesert	P. dactyilifera	Feral desert	úšik [úšik pl. úškan / aggzo pl. iggizã]	Egypt	Siwa	new data
3463_feraldesert	P. dactyilifera	Feral desert	úšik [úšik pl. úškan / aggzo pl. iggizã]	Egypt	Siwa	new data
3464_feraldesert	P. dactyilifera	Feral desert	úšik [úšik pl. úškan / aggzo pl. iggizã]	Egypt	Siwa	new data
3465_feraldesert	P. dactyilifera	Feral desert	úšik [úšik pl. úškan / aggzo pl. iggizã]	Egypt	Siwa	new data
3466_feraldesert	P. dactyilifera	Feral desert	úšik [úšik pl. úškan / aggzo pl. iggizã]	Egypt	Siwa	new data
3467_feraldesert	P. dactyilifera	Feral desert	úšik [úšik pl. úškan / aggzo pl. iggizã]	Egypt	Siwa	new data
3468_feraldesert	P. dactyilifera	Feral desert	úšik [úšik pl. úškan / aggzo pl. iggizã]	Egypt	Siwa	new data
3469_feraldesert	P. dactyilifera	Feral desert	úšik [úšik pl. úškan / aggzo pl. iggizã]	Egypt	Siwa	new data
3470_feraldesert	P. dactyilifera	Feral desert	úšik [úšik pl. úškan / aggzo pl. iggizã]	Egypt	Siwa	new data
3471_feraldesert	P. dactyilifera	Feral desert	úšik [úšik pl. úškan / aggzo pl. iggizã]	Egypt	Siwa	new data
3472_feraldesert	P. dactyilifera	Feral desert	úšik [úšik pl. úškan / aggzo pl. iggizã]	Egypt	Siwa	new data
3473_feraldesert	P. dactyilifera	Feral desert	úšik [úšik pl. úškan / aggzo pl. iggizã]	Egypt	Siwa	new data
3474_feraldesert	P. dactyilifera	Feral desert	úšik [úšik pl. úškan / aggzo pl. iggizã]	Egypt	Siwa	new data
3475_feraldesert	P. dactyilifera	Feral desert	úšik [úšik pl. úškan / aggzo pl. iggizã]	Egypt	Siwa	new data
Aguelid	P. dactyilifera	Cultivated	aguelid	Morocco	Western	Zehdi-Azouzi et al. (2015)
Ahardane	P. dactyilifera	Cultivated	ahardane	Morocco	Western	Zehdi-Azouzi et al. (2015)
Black_Bo	P. dactyilifera	Cultivated	black bouffegous	Morocco	Western	Zehdi-Azouzi et al. (2015)
Bou_Fegg	P. dactyilifera	Cultivated	bou feggous	Morocco	Western	Zehdi-Azouzi et al. (2015)
Bourer	P. dactyilifera	Cultivated	bourer	Morocco	Western	Zehdi-Azouzi et al. (2015)
Bouskri	P. dactyilifera	Cultivated	bouskri	Morocco	Western	Zehdi-Azouzi et al. (2015)
Bouslikhn	P. dactyilifera	Cultivated	bouslikh	Morocco	Western	Zehdi-Azouzi et al. (2015)
Bouzegar	P. dactyilifera	Cultivated	bouzegar	Morocco	Western	Zehdi-Azouzi et al. (2015)
Hafsa	P. dactyilifera	Cultivated	hafsa	Morocco	Western	Zehdi-Azouzi et al. (2015)
Jihel	P. dactyilifera	Cultivated	jihel	Morocco	Western	Zehdi-Azouzi et al. (2015)
Mahalbit	P. dactyilifera	Cultivated	mahalbit	Morocco	Western	Zehdi-Azouzi et al. (2015)
Medjoul	P. dactyilifera	Cultivated	medjoul	Morocco	Western	Zehdi-Azouzi et al. (2015)
Najda	P. dactyilifera	Cultivated	najda	Morocco	Western	Zehdi-Azouzi et al. (2015)
Oum_Nhel	P. dactyilifera	Cultivated	oum nhel	Morocco	Western	Zehdi-Azouzi et al. (2015)
Tadmant	P. dactyilifera	Cultivated	tadmant	Morocco	Western	Zehdi-Azouzi et al. (2015)
Ahmar	P. dactyilifera	Cultivated	ahmar	Mauritania	Western	Zehdi-Azouzi et al. (2015)
Ahmar_se	P. dactyilifera	Cultivated	ahmar sedling	Mauritania	Western	Zehdi-Azouzi et al. (2015)
Edaghed	P. dactyilifera	Cultivated	edaghed	Mauritania	Western	Zehdi-Azouzi et al. (2015)
Kaylanya	P. dactyilifera	Cultivated	medina kaylanya	Mauritania	Western	Zehdi-Azouzi et al. (2015)
Sekani	P. dactyilifera	Cultivated	sekani	Mauritania	Western	Zehdi-Azouzi et al. (2015)
Babrw46	P. dactyilifera	Cultivated	babrw46	Niger	Western	Zango et al., (2017)
Baki	P. dactyilifera	Cultivated	baki	Niger	Western	Zango et al., (2017)
Fari2	P. dactyilifera	Cultivated	fari2	Niger	Western	Zango et al., (2017)
Galbi41	P. dactyilifera	Cultivated	galbi41	Niger	Western	Zango et al., (2017)
Ja_maga	P. dactyilifera	Cultivated	ja maga	Niger	Western	Zango et al., (2017)
Ja1	P. dactyilifera	Cultivated	ja1	Niger	Western	Zango et al., (2017)
Ja5	P. dactyilifera	Cultivated	ja5	Niger	Western	Zango et al., (2017)
Jahaske1	P. dactyilifera	Cultivated	jahaske1	Niger	Western	Zango et al., (2017)
Jahaske2	P. dactyilifera	Cultivated	jahaske2	Niger	Western	Zango et al., (2017)
Jale7	P. dactyilifera	Cultivated	jale7	Niger	Western	Zango et al., (2017)
Kila72	P. dactyilifera	Cultivated	kila72	Niger	Western	Zango et al., (2017)
Koji74	P. dactyilifera	Cultivated	koji74	Niger	Western	Zango et al., (2017)
Mad5	P. dactyilifera	Cultivated	mad5	Niger	Western	Zango et al., (2017)
Maga	P. dactyilifera	Cultivated	maga	Niger	Western	Zango et al., (2017)
Massara1	P. dactyilifera	Cultivated	massara1	Niger	Western	Zango et al., (2017)
Mayduhu3	P. dactyilifera	Cultivated	mayduhu3	Niger	Western	Zango et al., (2017)
Namiji1	P. dactyilifera	Cultivated	namiji1	Niger	Western	Zango et al., (2017)
Tiloum	P. dactyilifera	Cultivated	tiloum	Niger	Western	Zango et al., (2017)
Washa6	P. dactyilifera	Cultivated	washa6	Niger	Western	Zango et al., (2017)
Zinzime	P. dactyilifera	Cultivated	zinzime	Niger	Western	Zango et al., (2017)
Thorry	P. dactyilifera	Cultivated	thorry	Algeria	Western	Zehdi-Azouzi et al. (2015)
Abdel_Azzaz	P. dactyilifera	Cultivated	abdel azzaz	Algeria	Western	Moussouni et al., (2017)
Aghammu	P. dactyilifera	Cultivated	aghammu	Algeria	Western	Moussouni et al., (2017)
Andekly	P. dactyilifera	Cultivated	andekly	Algeria	Western	Moussouni et al., (2017)
Archti	P. dactyilifera	Cultivated	archti	Algeria	Western	Moussouni et al., (2017)
Asemmat	P. dactyilifera	Cultivated	asemmat	Algeria	Western	Moussouni et al., (2017)
Bawaadhim	P. dactyilifera	Cultivated	bawaadhim	Algeria	Western	Moussouni et al., (2017)
Bukezzine	P. dactyilifera	Cultivated	bukezzine	Algeria	Western	Moussouni et al., (2017)
Degla_Baida	P. dactyilifera	Cultivated	degla baida	Algeria	Western	Moussouni et al., (2017)
Dfor_Lgot	P. dactyilifera	Cultivated	dfor lgot	Algeria	Western	Moussouni et al., (2017)
Dguel_Mghas	P. dactyilifera	Cultivated	dguel mghas	Algeria	Western	Moussouni et al., (2017)
Dguel_Sidi_Khlil	P. dactyilifera	Cultivated	dguel sidi khlil	Algeria	Western	Moussouni et al., (2017)
Halwa	P. dactyilifera	Cultivated	halwa	Algeria	Western	Moussouni et al., (2017)
Halwaya	P. dactyilifera	Cultivated	halwaya	Algeria	Western	Moussouni et al., (2017)
Hamraya	P. dactyilifera	Cultivated	hamraya	Algeria	Western	Moussouni et al., (2017)
Ighes_Nwagada	P. dactyilifera	Cultivated	ighes nwagada	Algeria	Western	Moussouni et al., (2017)
Khadri	P. dactyilifera	Cultivated	khadri	Algeria	Western	Moussouni et al., (2017)
Mesudiya	P. dactyilifera	Cultivated	mesudiya	Algeria	Western	Moussouni et al., (2017)
Ouzamig	P. dactyilifera	Cultivated	ouzamig	Algeria	Western	Moussouni et al., (2017)
Red_Lulu	P. dactyilifera	Cultivated	red lulu	Algeria	Western	Moussouni et al., (2017)
Taghera	P. dactyilifera	Cultivated	taghera	Algeria	Western	Moussouni et al., (2017)
Tati	P. dactyilifera	Cultivated	tati	Algeria	Western	Moussouni et al., (2017)
Timakur	P. dactyilifera	Cultivated	timakur	Algeria	Western	Moussouni et al., (2017)
Timedjwel	P. dactyilifera	Cultivated	timedjwel	Algeria	Western	Moussouni et al., (2017)
Timliha	P. dactyilifera	Cultivated	timliha	Algeria	Western	Moussouni et al., (2017)
Tinazidhane	P. dactyilifera	Cultivated	tinazidhane	Algeria	Western	Moussouni et al., (2017)
Tinhud	P. dactyilifera	Cultivated	tinhud	Algeria	Western	Moussouni et al., (2017)
Tinicine	P. dactyilifera	Cultivated	tinicine	Algeria	Western	Moussouni et al., (2017)
Tinrigh	P. dactyilifera	Cultivated	tinrigh	Algeria	Western	Moussouni et al., (2017)
Tizouyadj	P. dactyilifera	Cultivated	tizouyadj	Algeria	Western	Moussouni et al., (2017)
Zog_El_Moggar	P. dactyilifera	Cultivated	zog el moggar	Algeria	Western	Moussouni et al., (2017)
Amari	P. dactyilifera	Cultivated	amari	Tunisia	Western	Zehdi-Azouzi et al. (2015)
Angou	P. dactyilifera	Cultivated	angou	Tunisia	Western	Zehdi-Azouzi et al. (2015)
Arechti	P. dactyilifera	Cultivated	arechti	Tunisia	Western	Zehdi-Azouzi et al. (2015)
Bent_Ess	P. dactyilifera	Cultivated	bent ess	Tunisia	Western	Zehdi-Azouzi et al. (2015)
Bes_Helou	P. dactyilifera	Cultivated	bes helou	Tunisia	Western	Zehdi-Azouzi et al. (2015)
Bidh-Hmam	P. dactyilifera	Cultivated	bidh hmam	Tunisia	Western	Zehdi-Azouzi et al. (2015)
Cheddakh	P. dactyilifera	Cultivated	cheddakh	Tunisia	Western	Zehdi-Azouzi et al. (2015)
Chek_Bar	P. dactyilifera	Cultivated	chek bar	Tunisia	Western	Zehdi-Azouzi et al. (2015)
D_Mbarka	P. dactyilifera	Cultivated	d mbarka	Tunisia	Western	Zehdi-Azouzi et al. (2015)
Deg_Hasan	P. dactyilifera	Cultivated	deg hasan	Tunisia	Western	Zehdi-Azouzi et al. (2015)
Deg_Nour	P. dactyilifera	Cultivated	deglet nour	Tunisia	Western	Zehdi-Azouzi et al. (2015)
Fazani	P. dactyilifera	Cultivated	fazani	Tunisia	Western	Zehdi-Azouzi et al. (2015)
Gasbi	P. dactyilifera	Cultivated	gasbi	Tunisia	Western	Zehdi-Azouzi et al. (2015)
Goundi	P. dactyilifera	Cultivated	goundi	Tunisia	Western	Zehdi-Azouzi et al. (2015)
Horra	P. dactyilifera	Cultivated	horra	Tunisia	Western	Zehdi-Azouzi et al. (2015)
Kentichi	P. dactyilifera	Cultivated	kentichi	Tunisia	Western	Zehdi-Azouzi et al. (2015)
Khalt_Hm	P. dactyilifera	Cultivated	khalt hm	Tunisia	Western	Zehdi-Azouzi et al. (2015)
Lagou	P. dactyilifera	Cultivated	lagou	Tunisia	Western	Zehdi-Azouzi et al. (2015)
Malti	P. dactyilifera	Cultivated	malti	Tunisia	Western	Zehdi-Azouzi et al. (2015)
Rhaimya	P. dactyilifera	Cultivated	rhaimya	Tunisia	Western	Zehdi-Azouzi et al. (2015)
T_Alig	P. dactyilifera	Cultivated	t alig	Tunisia	Western	Zehdi-Azouzi et al. (2015)
T_Bou_Feg	P. dactyilifera	Cultivated	t bou feg	Tunisia	Western	Zehdi-Azouzi et al. (2015)
T_Deg_Bey	P. dactyilifera	Cultivated	t deg bey	Tunisia	Western	Zehdi-Azouzi et al. (2015)
T_Kenta	P. dactyilifera	Cultivated	t kenta	Tunisia	Western	Zehdi-Azouzi et al. (2015)
Tantabec	P. dactyilifera	Cultivated	tantabecht	Tunisia	Western	Zehdi-Azouzi et al. (2015)
Tarchegui	P. dactyilifera	Cultivated	tarchegui	Tunisia	Western	Zehdi-Azouzi et al. (2015)
Tazerzist	P. dactyilifera	Cultivated	tazerzist	Tunisia	Western	Zehdi-Azouzi et al. (2015)
Amreer	P. dactyilifera	Cultivated	amreer	Libya	Western	Zehdi-Azouzi et al. (2015)
Aqdool	P. dactyilifera	Cultivated	aqdool	Libya	Western	Zehdi-Azouzi et al. (2015)
Awreeq	P. dactyilifera	Cultivated	awreeq	Libya	Western	Zehdi-Azouzi et al. (2015)
Khmag	P. dactyilifera	Cultivated	khmag	Libya	Western	Zehdi-Azouzi et al. (2015)
L_Deglet	P. dactyilifera	Cultivated	l deglet	Libya	Western	Zehdi-Azouzi et al. (2015)
Taghiyat	P. dactyilifera	Cultivated	taghiyat	Libya	Western	Zehdi-Azouzi et al. (2015)
Talees	P. dactyilifera	Cultivated	talees	Libya	Western	Zehdi-Azouzi et al. (2015)
Hamra	P. dactyilifera	Cultivated	hamra	Nilotic Egypt	Western	Zehdi-Azouzi et al. (2015)
Amhat	P. dactyilifera	Cultivated	amhat	Nilotic Egypt	Western	Zehdi-Azouzi et al. (2015)
Arebi	P. dactyilifera	Cultivated	arebi	Nilotic Egypt	Western	Zehdi-Azouzi et al. (2015)
Beda_Ruf	P. dactyilifera	Cultivated	beda rufaya	Nilotic Egypt	Western	Zehdi-Azouzi et al. (2015)
Deqqna	P. dactyilifera	Cultivated	deqqna	Nilotic Egypt	Western	Zehdi-Azouzi et al. (2015)
Hayani	P. dactyilifera	Cultivated	hayani	Nilotic Egypt	Western	Zehdi-Azouzi et al. (2015)
Malakabi	P. dactyilifera	Cultivated	malakabi	Nilotic Egypt	Western	Zehdi-Azouzi et al. (2015)
Om_elFr	P. dactyilifera	Cultivated	om el frah	Nilotic Egypt	Western	Zehdi-Azouzi et al. (2015)
Qaraqoda	P. dactyilifera	Cultivated	qaraqoda	Nilotic Egypt	Western	Zehdi-Azouzi et al. (2015)
Rotob	P. dactyilifera	Cultivated	rotob	Nilotic Egypt	Western	Zehdi-Azouzi et al. (2015)
Samany	P. dactyilifera	Cultivated	samany	Nilotic Egypt	Western	Zehdi-Azouzi et al. (2015)
Wardi	P. dactyilifera	Cultivated	wardi	Nilotic Egypt	Western	Zehdi-Azouzi et al. (2015)
Zaghloul	P. dactyilifera	Cultivated	zaghloul	Nilotic Egypt	Western	Zehdi-Azouzi et al. (2015)
Barthamo	P. dactyilifera	Cultivated	barthamoda	Nilotic Egypt	Western	Zehdi-Azouzi et al. (2015)
Barakawi	P. dactyilifera	Cultivated	barakawi	Sudan	Western	Zehdi-Azouzi et al. (2015)
Dogna	P. dactyilifera	Cultivated	dogna	Sudan	Western	Zehdi-Azouzi et al. (2015)
Gondaila	P. dactyilifera	Cultivated	gondaila	Sudan	Western	Zehdi-Azouzi et al. (2015)
Amir_Haj	P. dactyilifera	Cultivated	amir haj	Iraq	Eastern	Zehdi-Azouzi et al. (2015)
Ashrasi	P. dactyilifera	Cultivated	ashrasi	Iraq	Eastern	Zehdi-Azouzi et al. (2015)
Badmi	P. dactyilifera	Cultivated	badmi	Iraq	Eastern	Zehdi-Azouzi et al. (2015)
Badrayah	P. dactyilifera	Cultivated	badrayah	Iraq	Eastern	Zehdi-Azouzi et al. (2015)
Basra	P. dactyilifera	Cultivated	basra	Iraq	Eastern	Zehdi-Azouzi et al. (2015)
Bdmalki	P. dactyilifera	Cultivated	bdmalki	Iraq	Eastern	Zehdi-Azouzi et al. (2015)
Benosh	P. dactyilifera	Cultivated	benosh	Iraq	Eastern	Zehdi-Azouzi et al. (2015)
Khadraoui	P. dactyilifera	Cultivated	khadraoui	Iraq	Eastern	Zehdi-Azouzi et al. (2015)
Khadrawi	P. dactyilifera	Cultivated	khadrawi	Iraq	Eastern	Zehdi-Azouzi et al. (2015)
Khara_Bas	P. dactyilifera	Cultivated	khara bas	Iraq	Eastern	Zehdi-Azouzi et al. (2015)
Khastawi	P. dactyilifera	Cultivated	khastawi	Iraq	Eastern	Zehdi-Azouzi et al. (2015)
Maktoom	P. dactyilifera	Cultivated	maktoom	Iraq	Eastern	Zehdi-Azouzi et al. (2015)
Saylani	P. dactyilifera	Cultivated	saylani	Iraq	Eastern	Zehdi-Azouzi et al. (2015)
Bagal_abd	P. dactyilifera	Cultivated	bagal abd	United Arab Emirates	Eastern	Zehdi-Azouzi et al. (2015)
Bagal_Aby	P. dactyilifera	Cultivated	bagal aby	United Arab Emirates	Eastern	Zehdi-Azouzi et al. (2015)
Barhi	P. dactyilifera	Cultivated	barhi	United Arab Emirates	Eastern	Zehdi-Azouzi et al. (2015)
Bobdiar	P. dactyilifera	Cultivated	bobdiar	United Arab Emirates	Eastern	Zehdi-Azouzi et al. (2015)
Bouman	P. dactyilifera	Cultivated	bouman	United Arab Emirates	Eastern	Zehdi-Azouzi et al. (2015)
Chichi	P. dactyilifera	Cultivated	chichi	United Arab Emirates	Eastern	Zehdi-Azouzi et al. (2015)
Fard_Ahm	P. dactyilifera	Cultivated	fardh ahmar	United Arab Emirates	Eastern	Zehdi-Azouzi et al. (2015)
Hilali	P. dactyilifera	Cultivated	hilali	United Arab Emirates	Eastern	Zehdi-Azouzi et al. (2015)
Jesh_Nag	P. dactyilifera	Cultivated	jesh naghal	United Arab Emirates	Eastern	Zehdi-Azouzi et al. (2015)
Jesh_Ram	P. dactyilifera	Cultivated	jesh ramli	United Arab Emirates	Eastern	Zehdi-Azouzi et al. (2015)
Jibri	P. dactyilifera	Cultivated	jibri	United Arab Emirates	Eastern	Zehdi-Azouzi et al. (2015)
Khalass	P. dactyilifera	Cultivated	khalass	United Arab Emirates	Eastern	Zehdi-Azouzi et al. (2015)
Loulou	P. dactyilifera	Cultivated	loulou	United Arab Emirates	Eastern	Zehdi-Azouzi et al. (2015)
Marjaban	P. dactyilifera	Cultivated	marjaban	United Arab Emirates	Eastern	Zehdi-Azouzi et al. (2015)
Moussalli	P. dactyilifera	Cultivated	moussalli	United Arab Emirates	Eastern	Zehdi-Azouzi et al. (2015)
Nameishi	P. dactyilifera	Cultivated	nameishi	United Arab Emirates	Eastern	Zehdi-Azouzi et al. (2015)
Qash_Aba	P. dactyilifera	Cultivated	qash abash	United Arab Emirates	Eastern	Zehdi-Azouzi et al. (2015)
Qash_Ara	P. dactyilifera	Cultivated	qash arabi	United Arab Emirates	Eastern	Zehdi-Azouzi et al. (2015)
Rizaz	P. dactyilifera	Cultivated	rizaz	United Arab Emirates	Eastern	Zehdi-Azouzi et al. (2015)
Sheikhani	P. dactyilifera	Cultivated	sheikhani	United Arab Emirates	Eastern	Zehdi-Azouzi et al. (2015)
Abou_Da	P. dactyilifera	Cultivated	abou da'an	Oman	Eastern	Zehdi-Azouzi et al. (2015)
Abu_Saba	P. dactyilifera	Cultivated	abu sabaa	Oman	Eastern	Zehdi-Azouzi et al. (2015)
Aqiba	P. dactyilifera	Cultivated	aqiba	Oman	Eastern	Zehdi-Azouzi et al. (2015)
Bahlani_m	P. dactyilifera	Cultivated	bahlani m	Oman	Eastern	Zehdi-Azouzi et al. (2015)
Barni	P. dactyilifera	Cultivated	barni	Oman	Eastern	Zehdi-Azouzi et al. (2015)
Bounarin	P. dactyilifera	Cultivated	bounaringa	Oman	Eastern	Zehdi-Azouzi et al. (2015)
Fard	P. dactyilifera	Cultivated	fard	Oman	Eastern	Zehdi-Azouzi et al. (2015)
Fardh_4	P. dactyilifera	Cultivated	fardh 4	Oman	Eastern	Zehdi-Azouzi et al. (2015)
Hassass	P. dactyilifera	Cultivated	hassass	Oman	Eastern	Zehdi-Azouzi et al. (2015)
Hob	P. dactyilifera	Cultivated	hob	Oman	Eastern	Zehdi-Azouzi et al. (2015)
Khalass_O	P. dactyilifera	Cultivated	khalass oman	Oman	Eastern	Zehdi-Azouzi et al. (2015)
Khori	P. dactyilifera	Cultivated	khori	Oman	Eastern	Zehdi-Azouzi et al. (2015)
Mabseli	P. dactyilifera	Cultivated	mabseli	Oman	Eastern	Zehdi-Azouzi et al. (2015)
Naghal	P. dactyilifera	Cultivated	naghal	Oman	Eastern	Zehdi-Azouzi et al. (2015)
Naghal_H	P. dactyilifera	Cultivated	naghal hilali	Oman	Eastern	Zehdi-Azouzi et al. (2015)
Naghayli	P. dactyilifera	Cultivated	naghayli	Oman	Eastern	Zehdi-Azouzi et al. (2015)
Nashu_elK	P. dactyilifera	Cultivated	nashu el khashba	Oman	Eastern	Zehdi-Azouzi et al. (2015)
Nashu_elW	P. dactyilifera	Cultivated	nashu el wahra	Oman	Eastern	Zehdi-Azouzi et al. (2015)
Om_elKha	P. dactyilifera	Cultivated	om el-khalass	Oman	Eastern	Zehdi-Azouzi et al. (2015)
Qash_alW	P. dactyilifera	Cultivated	qash al wali	Oman	Eastern	Zehdi-Azouzi et al. (2015)
Qash_Ham	P. dactyilifera	Cultivated	qash hamid bin gharib	Oman	Eastern	Zehdi-Azouzi et al. (2015)
Qash_zab	P. dactyilifera	Cultivated	qash zabad	Oman	Eastern	Zehdi-Azouzi et al. (2015)
Rajab	P. dactyilifera	Cultivated	rajab	Oman	Eastern	Zehdi-Azouzi et al. (2015)
Ramli	P. dactyilifera	Cultivated	ramli	Oman	Eastern	Zehdi-Azouzi et al. (2015)
Seima	P. dactyilifera	Cultivated	seima	Oman	Eastern	Zehdi-Azouzi et al. (2015)
Siyali	P. dactyilifera	Cultivated	siyali	Oman	Eastern	Zehdi-Azouzi et al. (2015)
Umm_isSi	P. dactyilifera	Cultivated	umm is-silla	Oman	Eastern	Zehdi-Azouzi et al. (2015)
Akhrot	P. dactyilifera	Cultivated	akhrot	Pakistan	Eastern	Zehdi-Azouzi et al. (2015)
Aseel	P. dactyilifera	Cultivated	aseel	Pakistan	Eastern	Zehdi-Azouzi et al. (2015)
Be-Rehmi	P. dactyilifera	Cultivated	be-rehmi	Pakistan	Eastern	Zehdi-Azouzi et al. (2015)
Begun	P. dactyilifera	Cultivated	begun	Pakistan	Eastern	Zehdi-Azouzi et al. (2015)
Chapshoq	P. dactyilifera	Cultivated	chapshoq	Pakistan	Eastern	Zehdi-Azouzi et al. (2015)
Desi	P. dactyilifera	Cultivated	desi	Pakistan	Eastern	Zehdi-Azouzi et al. (2015)
Dhaidi_w	P. dactyilifera	Cultivated	dhaidi wali	Pakistan	Eastern	Zehdi-Azouzi et al. (2015)
Dhakki	P. dactyilifera	Cultivated	dhakki	Pakistan	Eastern	Zehdi-Azouzi et al. (2015)
Fasli	P. dactyilifera	Cultivated	fasli	Pakistan	Eastern	Zehdi-Azouzi et al. (2015)
Gulistan	P. dactyilifera	Cultivated	gulistan	Pakistan	Eastern	Zehdi-Azouzi et al. (2015)
Gurbago	P. dactyilifera	Cultivated	gurbago	Pakistan	Eastern	Zehdi-Azouzi et al. (2015)
Halawi	P. dactyilifera	Cultivated	halawi	Pakistan	Eastern	Zehdi-Azouzi et al. (2015)
Hardasht	P. dactyilifera	Cultivated	hardasht	Pakistan	Eastern	Zehdi-Azouzi et al. (2015)
Hawwa_wa	P. dactyilifera	Cultivated	hawwa wali	Pakistan	Eastern	Zehdi-Azouzi et al. (2015)
Jaman	P. dactyilifera	Cultivated	jaman	Pakistan	Eastern	Zehdi-Azouzi et al. (2015)
Jhajhri	P. dactyilifera	Cultivated	jhajhri	Pakistan	Eastern	Zehdi-Azouzi et al. (2015)
Karblain	P. dactyilifera	Cultivated	karblain	Pakistan	Eastern	Zehdi-Azouzi et al. (2015)
Kharoch	P. dactyilifera	Cultivated	kharoch	Pakistan	Eastern	Zehdi-Azouzi et al. (2015)
Khurmo	P. dactyilifera	Cultivated	khurmo	Pakistan	Eastern	Zehdi-Azouzi et al. (2015)
Klair	P. dactyilifera	Cultivated	klair	Pakistan	Eastern	Zehdi-Azouzi et al. (2015)
Kokna	P. dactyilifera	Cultivated	kokna	Pakistan	Eastern	Zehdi-Azouzi et al. (2015)
Laloo	P. dactyilifera	Cultivated	laloo	Pakistan	Eastern	Zehdi-Azouzi et al. (2015)
Makran	P. dactyilifera	Cultivated	makran	Pakistan	Eastern	Zehdi-Azouzi et al. (2015)
Mobai	P. dactyilifera	Cultivated	mobai	Pakistan	Eastern	Zehdi-Azouzi et al. (2015)
Otakanr	P. dactyilifera	Cultivated	otakanr	Pakistan	Eastern	Zehdi-Azouzi et al. (2015)
Pashpag	P. dactyilifera	Cultivated	pashpag	Pakistan	Eastern	Zehdi-Azouzi et al. (2015)
Peli_Sun	P. dactyilifera	Cultivated	peli sundar	Pakistan	Eastern	Zehdi-Azouzi et al. (2015)
Roghni	P. dactyilifera	Cultivated	roghni	Pakistan	Eastern	Zehdi-Azouzi et al. (2015)
Rukkan	P. dactyilifera	Cultivated	rukkan	Pakistan	Eastern	Zehdi-Azouzi et al. (2015)
Sajho_Wa	P. dactyilifera	Cultivated	sajho wali	Pakistan	Eastern	Zehdi-Azouzi et al. (2015)
Seib	P. dactyilifera	Cultivated	seib	Pakistan	Eastern	Zehdi-Azouzi et al. (2015)
Shado	P. dactyilifera	Cultivated	shado	Pakistan	Eastern	Zehdi-Azouzi et al. (2015)
Shakri	P. dactyilifera	Cultivated	shakri	Pakistan	Eastern	Zehdi-Azouzi et al. (2015)
Shamran	P. dactyilifera	Cultivated	shamran	Pakistan	Eastern	Zehdi-Azouzi et al. (2015)
Surkh	P. dactyilifera	Cultivated	surkh	Pakistan	Eastern	Zehdi-Azouzi et al. (2015)
Wahn_wal	P. dactyilifera	Cultivated	wahn wali	Pakistan	Eastern	Zehdi-Azouzi et al. (2015)
Zardo	P. dactyilifera	Cultivated	zardo	Pakistan	Eastern	Zehdi-Azouzi et al. (2015)
Zerin	P. dactyilifera	Cultivated	zerin	Pakistan	Eastern	Zehdi-Azouzi et al. (2015)
theo_1459-THE17	P. theophrasti	Wild relative	/	theo	theo	new data
theo_1463-THE21	P. theophrasti	Wild relative	/	theo	theo	new data
theo_1465-THE23	P. theophrasti	Wild relative	/	theo	theo	new data
theo_1467-THE25	P. theophrasti	Wild relative	/	theo	theo	new data
theo_1478-THE36	P. theophrasti	Wild relative	/	theo	theo	new data
theo_1487-THE44	P. theophrasti	Wild relative	/	theo	theo	new data
theo_1495-THE52	P. theophrasti	Wild relative	/	theo	theo	new data
theo_1507-THE74	P. theophrasti	Wild relative	/	theo	theo	new data
theo_1516-THE73	P. theophrasti	Wild relative	/	theo	theo	new data
rec_1212-REC37	P. reclinata	Wild relative	/	/	/	new data
rec_1216-REC38	P. reclinata	Wild relative	/	/	/	new data

## Sheet: Table S2
Table S2. Microsatellite genotypes of 176 Phoenix dactylifera from Siwa region, 9 Phoenix theophrasti and 2 Phoenix reclinata.
CpM12 refers to the genotyping data of the chloroplastic minisatellite while the following columns report genotyping data for the 17 nuclear microsatellites.
For nuclear microsatellite, the two alleles are separated by "/".
Missing data are indicated with NAs.
More information on the samples and on the loci can be found in Table S1 and Table 2, respectively.
ID	Species	CpM12	M15	M16	M32	M35	M57	M85	AG1	M10	M25	M63	M78	CUC3ssr1	CUC3ssr2	M13	M31	M33	M40
2409_aghzal	P. dactylifera	242	125/125	128/132	296/296	185/185	254/262	165/179	236/250	134/159	230/232	137/152	127/146	330/330	329/329	207/207	352/358	195/198	184/193
3368_aghzal	P. dactylifera	242	125/125	128/132	296/296	185/185	254/262	165/179	236/250	134/159	230/232	137/152	127/146	330/330	329/329	207/207	352/358	195/198	184/193
3369_aghzal	P. dactylifera	242	125/125	128/132	296/296	185/185	254/262	165/179	236/250	134/159	230/232	137/152	127/146	330/330	329/329	207/207	352/358	195/198	184/193
3370_aghzal	P. dactylifera	242	125/125	128/132	296/296	185/185	254/262	165/179	236/250	134/159	230/230	137/152	127/146	330/330	329/329	207/207	352/358	195/198	184/193
2051_alkak	P. dactylifera	242	121/125	128/130	296/300	195/195	256/262	161/179	236/266	126/134	214/230	137/179	117/127	330/330	333/333	207/207	352/358	189/195	193/196
3381_alkak	P. dactylifera	242	121/125	128/130	296/300	NA	256/262	161/179	236/266	126/134	214/230	137/179	117/127	330/330	333/333	207/207	352/358	189/195	193/196
3384_alkak	P. dactylifera	242	121/125	128/130	296/300	NA	256/262	161/179	236/266	126/134	214/230	137/179	117/127	330/330	333/333	207/207	352/358	189/195	193/196
2416_alkak	P. dactylifera	242	121/125	128/130	296/300	NA	256/262	161/179	236/266	126/134	214/230	137/179	117/127	330/330	333/333	207/207	352/358	189/195	193/196
3293_alkak	P. dactylifera	242	121/125	128/130	296/300	NA	256/262	161/179	236/266	126/134	214/230	137/179	117/127	330/330	333/333	207/207	352/358	189/195	193/196
3380_alkak	P. dactylifera	242	121/125	128/130	296/300	NA	256/262	161/179	236/266	126/134	214/230	137/179	117/127	330/330	333/333	207/207	352/358	189/195	193/196
3382_alkak	P. dactylifera	242	121/125	128/130	296/300	NA	256/262	161/179	236/266	126/134	214/230	137/179	117/127	330/330	333/333	207/207	352/358	189/195	193/196
3383_alkak	P. dactylifera	242	121/125	128/130	296/300	NA	256/262	161/179	236/266	126/134	214/230	137/179	117/127	330/330	333/333	207/207	352/358	189/195	193/196
3385_alkak	P. dactylifera	242	121/125	128/130	296/300	NA	256/262	161/179	236/266	126/134	214/230	137/179	117/127	330/330	333/333	207/207	352/358	189/195	193/196
3386_alkak	P. dactylifera	242	121/125	128/130	296/300	NA	256/262	161/179	236/266	126/134	214/230	137/179	117/127	330/330	333/333	207/207	352/358	189/195	193/196
3387_alkak	P. dactylifera	242	121/125	128/130	296/300	NA	256/262	161/179	236/266	126/134	214/230	137/179	117/127	330/330	333/333	207/207	352/358	189/195	193/196
3412_alkak_wen_djemb	P. dactylifera	254	123/137	136/136	296/296	185/185	254/266	163/177	220/250	134/134	216/232	152/152	133/146	330/330	287/331	207/207	358/358	198/198	193/202
2417_alkak_wen_djemb	P. dactylifera	242	123/125	130/136	288/300	185/185	250/262	161/163	250/266	134/159	214/232	137/179	127/146	330/330	301/333	207/210	352/358	189/198	193/196
3408_alkak_wen_djemb	P. dactylifera	254	123/123	128/132	296/296	185/185	254/254	165/171	271/271	134/134	216/216	152/152	127/146	330/330	301/329	207/207	358/358	198/198	187/193
3409_alkak_wen_djemb	P. dactylifera	242	125/130	128/136	294/296	185/185	254/262	165/177	212/271	134/159	232/232	152/152	117/127	330/330	301/325	207/210	358/358	195/201	184/196
3410_alkak_wen_djemb	P. dactylifera	254	123/130	128/128	296/296	185/189	254/262	165/177	266/271	126/134	201/230	152/152	144/146	330/330	331/331	207/210	358/361	195/198	193/193
3411_alkak_wen_djemb	P. dactylifera	254	123/137	136/136	296/296	185/185	254/266	163/177	220/250	134/134	216/232	152/152	133/146	330/330	287/331	207/207	358/358	198/198	193/202
3399_amenzu	P. dactylifera	242	123/137	128/130	288/296	185/189	254/254	163/171	246/266	122/134	214/232	119/152	117/117	330/330	303/324	207/207	358/358	198/201	184/196
3403_amenzu	P. dactylifera	254	133/137	128/130	296/296	NA	254/254	165/171	250/269	143/158	232/232	119/152	127/133	330/330	331/331	207/207	358/358	198/198	187/187
3297_amenzu	P. dactylifera	254	125/125	128/132	296/296	185/185	254/266	169/179	250/250	134/137	230/232	137/152	117/133	330/330	261/333	207/207	358/358	195/198	193/193
3398_amenzu	P. dactylifera	254	123/137	128/128	296/296	185/185	254/254	165/171	250/271	134/159	228/236	119/164	117/117	330/330	331/331	207/207	358/358	195/198	187/193
3400_amenzu	P. dactylifera	242	125/125	136/136	294/296	185/189	266/268	163/179	246/250	143/143	216/230	152/152	117/127	330/330	333/333	207/207	352/358	198/198	193/193
3401_amenzu	P. dactylifera	242	130/137	128/132	288/296	185/185	254/266	157/179	250/250	126/143	230/240	152/152	117/146	330/330	287/333	207/207	358/358	198/201	193/196
3402_amenzu	P. dactylifera	254	125/125	128/136	296/296	185/195	254/254	165/165	271/271	134/134	216/232	152/152	146/146	330/330	261/329	207/210	352/352	198/198	193/193
3413_ghrom_aghzal	P. dactylifera	254	123/137	128/128	296/296	185/185	254/254	169/177	250/266	134/143	232/232	152/152	117/146	330/330	301/319	207/210	358/358	195/198	193/193
3294_ghrom_aghzal	P. dactylifera	242	125/125	128/136	288/296	185/185	250/254	165/165	250/271	134/134	216/232	119/137	117/117	330/330	301/332	207/207	352/358	189/201	193/202
3414_ghrom_aghzal	P. dactylifera	242	125/125	132/136	296/296	185/185	250/268	163/169	271/271	134/134	216/232	137/152	117/146	330/330	261/332	207/207	352/358	198/201	193/202
3415_ghrom_aghzal	P. dactylifera	242	121/125	128/130	296/300	NA	256/262	161/179	236/266	126/134	214/230	137/179	117/127	330/330	333/333	207/207	352/358	189/195	193/196
3416_ghrom_aghzal	P. dactylifera	242	125/125	128/136	288/296	185/185	250/254	165/165	250/271	134/134	216/232	119/137	117/117	330/330	301/332	207/207	352/358	189/201	193/202
3417_ghrom_aghzal	P. dactylifera	242	125/135	128/128	288/296	185/185	250/268	165/177	269/271	134/159	232/236	119/152	117/127	330/330	301/331	207/207	358/358	189/195	187/193
3366_ghrom_saaid	P. dactylifera	242	121/123	128/136	296/296	189/189	254/256	155/161	266/271	134/134	230/232	137/152	117/117	330/330	329/329	207/207	358/358	195/195	193/193
3367_ghrom_saaid	P. dactylifera	254	125/125	136/136	296/296	185/185	254/266	163/177	250/271	134/134	216/232	137/152	117/144	330/330	301/331	210/210	358/358	198/198	193/196
3395_halu_en_ghanem	P. dactylifera	242	125/125	128/128	296/296	185/185	250/254	163/167	250/254	126/134	232/232	137/179	117/127	330/330	287/331	207/207	352/358	198/198	193/193
3396_halu_en_ghanem	P. dactylifera	242	125/125	128/128	296/296	185/185	250/254	163/167	250/254	126/134	232/232	137/179	117/127	330/330	287/331	207/207	352/358	198/198	193/193
3397_halu_en_ghanem	P. dactylifera	242	125/125	128/128	296/296	185/185	250/254	163/167	250/254	126/134	232/232	137/179	117/127	330/330	287/331	207/207	352/358	198/198	193/193
3354_kaaibi	P. dactylifera	254	123/125	128/130	296/300	185/185	254/256	177/177	246/271	124/134	232/232	152/152	144/152	330/330	319/331	207/210	358/358	195/198	184/193
3355_kaaibi	P. dactylifera	242	125/125	130/130	294/300	179/179	254/262	165/179	250/266	134/159	230/240	137/179	127/148	330/330	303/329	207/210	352/358	195/198	193/193
3356_kaaibi	P. dactylifera	254	123/125	128/136	288/296	185/185	250/254	157/165	250/252	134/134	216/232	119/152	117/144	330/330	333/333	207/210	358/361	189/195	193/196
3357_kaaibi	P. dactylifera	242	125/125	128/136	288/296	185/185	250/254	165/165	250/271	134/134	216/232	119/137	117/117	330/330	301/332	207/207	352/358	189/201	193/202
3358_kaaibi	P. dactylifera	242	123/123	136/136	296/296	185/189	254/254	165/177	252/254	134/134	216/216	152/152	117/146	330/330	331/331	207/207	358/358	195/195	193/196
3359_kaaibi	P. dactylifera	254	125/130	130/136	296/296	185/185	254/262	165/179	250/269	134/134	216/219	152/152	144/156	330/330	287/331	207/210	358/361	195/201	193/193
3404_lekrawmet	P. dactylifera	254	125/137	128/132	296/300	185/185	254/254	165/169	250/250	134/134	232/232	152/152	144/146	330/333	331/331	207/210	358/358	195/198	184/193
3405_lekrawmet	P. dactylifera	254	123/125	128/136	296/300	185/185	254/266	165/177	250/250	124/134	201/232	137/152	144/146	330/330	333/333	207/210	358/358	195/198	193/193
3406_lekrawmet	P. dactylifera	254	123/125	128/128	288/296	185/189	254/254	165/177	236/271	134/137	216/232	152/152	117/144	330/330	301/331	207/210	358/358	198/198	193/202
3407_lekrawmet	P. dactylifera	254	121/123	128/128	296/300	185/185	254/254	165/177	250/271	134/134	216/232	152/152	117/144	330/330	287/331	207/210	358/358	195/198	193/193
2400_saaidi	P. dactylifera	254	123/125	128/136	296/296	185/185	254/254	165/177	250/271	134/134	216/232	152/152	144/148	330/330	301/331	207/210	358/358	195/198	193/193
2404_saaidi	P. dactylifera	254	123/125	128/136	296/296	185/185	254/254	165/177	250/271	134/134	216/232	152/152	144/148	330/330	301/331	207/210	358/358	195/198	193/193
3290_saaidi	P. dactylifera	254	123/125	128/136	296/296	185/185	254/254	165/177	250/271	134/134	216/232	152/152	144/146	330/330	301/331	207/210	358/358	195/198	193/193
3291_saaidi	P. dactylifera	254	123/125	128/136	296/296	185/185	254/254	165/177	250/271	134/134	216/232	152/152	144/146	330/330	301/331	207/210	358/358	195/198	193/193
3372_saaidi	P. dactylifera	254	123/125	128/136	296/296	185/185	254/254	165/177	250/271	134/134	216/232	152/152	135/146	330/330	301/331	207/210	358/358	195/198	193/193
2398_saaidi	P. dactylifera	254	123/125	128/136	296/296	185/185	254/254	165/177	250/271	134/134	216/232	152/152	144/146	330/330	301/331	207/210	358/358	195/198	193/193
2399_saaidi	P. dactylifera	254	123/125	128/136	296/296	185/185	254/254	165/177	250/271	134/134	216/232	152/152	144/146	330/330	301/331	207/210	358/358	195/198	193/193
2401_saaidi	P. dactylifera	254	123/125	128/136	296/296	185/185	254/254	165/177	250/271	134/134	216/232	152/152	144/146	330/330	301/331	207/210	358/358	195/198	193/193
3289_saaidi	P. dactylifera	254	123/125	128/136	296/296	185/185	254/254	165/177	250/271	134/134	216/232	152/152	144/146	330/330	301/331	207/210	358/358	195/198	193/193
3292_saaidi	P. dactylifera	254	123/125	128/136	296/296	185/185	254/254	165/177	250/271	134/134	216/232	152/152	144/146	330/330	301/331	207/210	358/358	195/198	193/193
3295_saaidi	P. dactylifera	254	123/125	128/136	296/296	185/185	254/254	165/177	250/271	134/134	216/232	152/152	144/146	330/330	301/331	207/210	358/358	195/198	193/193
3298_saaidi	P. dactylifera	254	123/125	128/136	296/296	185/185	254/254	165/177	250/271	134/134	216/232	152/152	144/146	330/330	301/331	207/210	358/358	195/198	193/193
3371_saaidi	P. dactylifera	254	123/125	128/136	296/296	185/185	254/254	165/177	250/271	134/134	216/232	152/152	144/146	330/330	301/331	207/210	358/358	195/198	193/193
3373_tadjubart	P. dactylifera	254	123/125	128/132	296/296	185/185	254/268	163/165	271/271	134/134	232/232	137/152	146/146	330/330	301/301	207/210	358/358	195/198	193/193
2405_tattagt	P. dactylifera	242	133/137	132/132	296/296	195/195	254/268	165/169	267/269	120/124	228/232	152/164	117/127	330/330	287/329	207/207	358/358	198/198	187/193
3378_tattagt	P. dactylifera	242	133/137	132/132	296/296	195/195	254/268	165/169	267/269	120/124	228/232	152/164	117/127	330/330	287/329	207/207	358/358	198/198	187/193
3456_tattagt	P. dactylifera	242	133/137	132/132	296/296	195/195	254/268	165/169	267/269	120/124	228/232	152/164	117/127	330/330	287/329	207/207	358/358	198/198	187/193
3374_tattagt	P. dactylifera	242	133/137	132/132	296/296	195/195	254/268	165/169	267/269	120/124	228/232	152/164	117/127	330/330	287/329	207/207	358/358	198/198	187/193
3375_tattagt	P. dactylifera	242	133/137	132/132	296/296	195/195	254/268	165/169	267/269	120/124	228/232	152/164	117/127	330/330	287/329	207/207	358/358	198/198	187/193
3376_tattagt	P. dactylifera	242	133/137	132/132	296/296	195/195	254/268	165/169	267/269	120/124	228/232	152/164	117/127	330/330	287/329	207/207	358/358	198/198	187/193
3377_tattagt	P. dactylifera	242	121/137	128/136	288/296	185/195	254/254	157/165	250/266	134/143	230/232	152/152	117/117	330/330	261/331	207/207	358/361	198/198	187/187
3379_tattagt	P. dactylifera	242	133/137	132/132	296/296	195/195	254/268	165/169	267/269	120/124	228/232	152/164	117/127	330/330	287/329	207/207	358/358	198/198	187/193
3457_tazuwaght	P. dactylifera	242	123/130	128/128	288/296	185/185	254/256	171/177	240/250	134/134	214/232	152/152	117/146	330/330	261/332	210/210	358/358	189/201	193/193
2410_ushik_am_aghzuz	P. dactylifera	242	121/125	128/128	296/296	185/185	250/262	177/179	250/266	134/134	230/232	137/152	127/146	330/330	301/329	207/207	352/358	195/195	193/196
3353_ushik_am_aghzuz	P. dactylifera	242	125/133	128/132	296/296	185/185	254/254	165/169	267/269	120/134	219/228	152/152	117/144	330/330	329/329	207/207	358/361	198/198	187/193
3349_ushik_azzugagh	P. dactylifera	254	125/125	128/128	296/296	185/185	254/254	163/169	250/250	134/159	216/216	137/137	127/146	330/330	301/331	207/207	352/358	195/198	184/193
3350_ushik_azzugagh	P. dactylifera	254	125/125	128/136	296/296	185/185	254/266	163/165	250/250	134/159	230/232	137/152	127/146	330/330	301/303	207/207	352/358	195/198	184/193
3351_ushik_azzugagh	P. dactylifera	254	123/137	128/128	296/296	NA	266/268	165/177	250/250	134/134	216/232	152/152	117/126	330/330	331/331	207/210	358/358	195/198	193/196
3352_ushik_azzugagh	P. dactylifera	254	123/125	128/128	289/296	185/185	254/268	165/179	250/271	134/134	216/232	152/152	146/146	330/330	301/329	207/207	358/361	198/198	193/193
2419_ushik_ezzuwagh	P. dactylifera	242	121/125	128/136	288/296	185/185	254/268	165/171	250/250	134/143	214/230	152/152	117/144	330/330	301/331	207/210	358/358	189/195	193/202
3362_ushik_ezzuwagh	P. dactylifera	254	123/137	128/136	NA	185/185	254/266	163/165	250/254	134/143	216/240	156/179	136/146	330/330	331/331	207/207	358/358	198/198	193/196
3364_ushik_ezzuwagh	P. dactylifera	254	123/125	128/136	296/300	NA	254/254	165/169	271/271	134/134	216/232	119/137	146/146	330/330	301/331	207/210	358/358	198/198	187/193
2412_ushik_ezzuwagh	P. dactylifera	242	123/137	130/130	296/296	185/195	254/266	163/165	250/269	134/159	232/232	152/152	127/146	330/330	301/331	207/210	358/358	198/198	193/196
3360_ushik_ezzuwagh	P. dactylifera	254	130/137	128/128	296/296	185/185	254/254	169/177	250/271	134/143	232/232	152/152	117/146	330/330	301/319	207/207	358/361	195/198	193/193
3361_ushik_ezzuwagh	P. dactylifera	254	130/137	128/130	296/297	185/185	254/254	165/177	271/271	134/134	216/216	137/152	117/127	330/330	301/333	207/210	358/358	198/198	193/193
3363_ushik_ezzuwagh	P. dactylifera	254	123/125	130/130	294/298	189/189	254/254	167/177	250/254	122/126	214/240	152/179	133/142	330/330	303/331	207/207	358/358	198/198	187/193
3365_ushik_ezzuwagh	P. dactylifera	242	123/123	128/136	289/300	185/185	254/254	169/177	271/307	122/124	214/232	137/152	117/146	330/330	301/301	207/207	358/358	198/198	193/193
3442_ushik_nekwayes	P. dactylifera	254	125/125	136/136	296/296	185/185	254/254	169/177	250/271	122/134	216/232	119/152	144/146	330/330	301/331	207/210	358/358	195/198	193/202
2406_ushik_nekwayes	P. dactylifera	254	125/137	130/136	296/296	185/185	254/254	177/179	250/269	134/159	216/240	152/152	144/144	330/330	331/331	207/210	358/358	198/198	193/196
3443_ushik_nekwayes	P. dactylifera	254	123/125	128/128	296/296	185/185	254/254	169/177	250/271	134/159	216/232	137/152	146/146	330/330	331/331	207/210	358/358	189/198	193/193
3444_ushik_nekwayes	P. dactylifera	254	125/130	128/136	296/296	185/185	254/266	161/167	250/271	120/134	232/232	152/152	133/146	330/330	331/331	207/210	358/361	195/201	193/193
3445_ushik_nekwayes	P. dactylifera	254	125/137	128/128	288/296	185/195	254/254	163/165	250/271	134/134	216/216	152/152	127/146	330/330	301/331	207/210	358/358	195/198	193/193
3446_ushik_nekwayes	P. dactylifera	254	121/123	128/130	288/300	185/185	254/256	163/163	252/271	120/134	216/232	119/119	117/127	330/330	301/301	207/207	352/358	195/198	184/193
3447_ushik_nekwayes	P. dactylifera	254	123/125	128/128	NA	NA	254/266	157/177	250/269	120/134	216/232	119/152	127/136	330/330	333/333	207/207	352/358	198/198	196/196
3448_ushik_nekwayes	P. dactylifera	254	125/125	128/136	296/296	185/185	254/268	169/177	246/250	124/134	216/230	152/152	117/144	330/330	261/301	207/210	358/361	198/198	187/193
3449_ushik_nekwayes	P. dactylifera	254	123/129	128/136	296/296	NA	254/254	167/167	212/250	134/143	228/230	137/152	117/144	330/330	287/331	207/210	358/358	195/198	193/193
3450_ushik_nekwayes	P. dactylifera	254	123/125	128/132	296/296	185/189	254/254	165/165	212/250	134/134	216/232	152/152	146/146	330/330	331/331	207/210	358/358	198/198	187/193
3451_ushik_nekwayes	P. dactylifera	242	123/123	128/128	296/296	185/185	254/254	163/177	250/250	124/134	216/216	137/152	117/127	330/330	331/331	207/207	358/358	195/195	184/193
2422_ushik_niqbel	P. dactylifera	242	123/125	128/136	296/296	185/189	254/254	165/165	250/252	124/134	216/230	137/152	117/127	330/330	301/331	207/207	352/358	195/201	193/193
3296_ushik_niqbel	P. dactylifera	254	123/123	128/136	296/296	185/195	254/254	165/165	212/250	134/158	232/232	137/152	127/144	330/330	301/331	207/210	358/358	195/195	193/193
3388_ushik_niqbel	P. dactylifera	242	121/123	128/132	296/296	179/179	254/254	177/177	212/269	124/158	232/232	119/152	117/146	330/330	301/331	207/207	358/358	189/198	184/196
3389_ushik_niqbel	P. dactylifera	242	123/125	128/136	296/296	185/189	254/254	165/165	250/252	124/134	216/230	137/152	117/127	330/330	301/331	207/207	352/358	195/201	193/193
3392_ushik_niqbel	P. dactylifera	242	123/125	128/136	296/296	185/189	254/254	165/165	250/252	124/134	216/230	137/152	117/127	330/330	301/331	207/207	352/358	195/201	193/193
3458_ushik_niqbel	P. dactylifera	242	123/125	128/136	296/296	185/189	254/254	165/165	250/252	124/134	216/230	137/152	117/127	330/330	301/331	207/207	352/358	195/201	193/193
3459_ushik_niqbel	P. dactylifera	242	123/125	128/136	296/296	185/189	254/254	165/165	250/252	124/134	216/230	137/152	117/127	330/330	301/331	207/207	352/358	195/201	193/193
2423_ushik_niqbel	P. dactylifera	242	125/125	128/136	296/300	185/185	254/254	177/177	250/271	134/134	216/230	152/152	117/146	330/330	301/331	210/210	358/358	198/201	193/193
3390_ushik_niqbel	P. dactylifera	242	123/125	128/136	296/296	185/189	254/254	165/165	250/252	124/134	216/230	137/152	117/127	330/330	301/331	207/207	352/358	195/201	193/193
3391_ushik_niqbel	P. dactylifera	242	123/125	128/136	296/296	185/189	254/254	163/165	250/252	124/134	216/230	137/152	117/127	330/330	301/331	207/207	352/358	195/201	193/193
3393_ushik_niqbel	P. dactylifera	242	123/125	128/136	296/296	185/189	254/254	165/165	250/252	124/134	216/230	137/152	117/127	330/330	301/331	207/207	352/358	195/201	193/193
3394_ushik_niqbel	P. dactylifera	242	123/125	128/136	296/296	185/189	254/254	163/165	250/252	124/134	216/230	137/152	117/127	330/330	301/331	207/207	352/358	195/201	193/193
2056_ushik_1	P. dactylifera	254	123/125	128/136	296/296	185/185	250/254	163/177	250/271	134/134	216/232	152/152	117/127	330/330	261/301	207/207	358/358	195/198	193/196
2060_ushik_1	P. dactylifera	254	125/130	128/128	296/296	185/185	254/254	157/177	271/271	134/143	216/240	137/152	127/144	330/330	331/331	207/210	358/358	195/201	193/193
2403_ushik_1	P. dactylifera	242	123/130	128/132	288/289	185/195	254/254	165/171	254/254	122/134	214/232	119/164	127/133	330/330	301/303	207/207	358/358	195/198	193/193
2411_ushik_1	P. dactylifera	254	130/130	128/128	296/296	NA	254/254	163/163	246/269	134/134	232/232	152/152	144/146	330/330	301/331	207/207	358/358	195/198	193/193
2415_ushik_1	P. dactylifera	242	123/130	128/130	288/289	185/185	254/254	165/169	250/250	134/134	216/232	152/152	144/146	330/330	287/331	210/210	358/361	198/198	193/196
3439_ushik_1	P. dactylifera	254	123/125	128/136	296/296	185/185	254/254	165/177	250/271	134/134	216/232	152/152	144/146	330/330	301/331	207/210	358/358	195/198	193/193
3460_ushik_1	P. dactylifera	242	123/137	128/128	288/296	185/185	250/254	165/167	250/271	134/162	214/240	137/152	117/127	330/330	301/331	207/207	358/361	195/198	187/193
2402_ushik_1	P. dactylifera	254	123/125	128/132	289/296	185/185	254/266	177/177	269/271	134/134	201/232	152/152	133/146	330/330	331/331	207/207	358/358	195/198	193/196
2407_ushik_1	P. dactylifera	242	125/125	128/130	294/296	185/185	254/262	161/165	250/266	122/126	214/232	152/179	127/144	330/330	331/331	207/210	352/358	189/195	193/196
3432_ushik_1	P. dactylifera	242	121/130	128/132	296/296	189/189	262/268	163/177	250/252	134/134	232/240	119/137	117/138	330/330	301/329	207/207	358/358	189/198	184/193
3433_ushik_1	P. dactylifera	242	123/130	128/132	289/296	185/185	266/268	167/177	212/271	137/159	216/232	152/152	117/117	330/330	301/331	207/210	358/361	198/198	193/196
3434_ushik_1	P. dactylifera	242	133/137	128/128	296/297	185/185	254/254	165/177	269/269	134/134	201/216	137/152	117/138	330/330	301/329	207/207	358/358	198/198	193/193
3435_ushik_1	P. dactylifera	254	125/130	128/128	296/296	185/185	250/254	165/177	269/271	134/137	216/216	152/152	144/144	330/330	261/301	210/210	358/361	198/198	184/193
3436_ushik_1	P. dactylifera	254	123/137	136/136	288/296	NA	266/266	177/177	212/250	134/134	228/240	119/152	137/137	330/330	261/303	207/207	358/361	198/198	187/196
3437_ushik_1	P. dactylifera	242	125/125	128/136	296/298	189/189	254/256	157/163	220/271	134/159	230/242	119/137	117/127	330/330	301/331	207/210	358/361	198/198	193/193
3438_ushik_1	P. dactylifera	254	121/125	130/136	296/298	185/189	254/254	173/177	212/271	122/134	201/232	152/179	133/144	330/330	331/331	207/207	358/361	195/201	184/193
3440_ushik_1	P. dactylifera	242	123/123	128/128	288/296	185/185	250/254	165/165	250/271	122/159	230/232	119/152	117/146	330/330	301/329	207/207	358/358	195/198	193/202
3441_ushik_1	P. dactylifera	254	121/125	128/136	288/296	185/189	250/254	165/165	250/271	122/134	219/232	119/152	144/146	330/330	301/333	207/207	358/361	195/195	193/196
2048_ushik_2	P. dactylifera	254	123/125	128/136	296/296	185/185	254/254	165/177	250/271	134/134	216/232	152/152	144/146	330/330	301/331	207/210	358/358	195/198	193/193
2049_ushik_2	P. dactylifera	254	123/137	136/136	296/296	185/185	254/266	163/177	220/250	134/134	216/232	152/152	133/146	330/330	287/331	207/207	358/358	198/198	193/202
2054_ushik_2	P. dactylifera	254	123/125	128/136	296/296	185/189	254/268	177/179	250/250	124/134	216/232	137/152	117/144	330/330	261/331	207/210	358/358	198/201	184/193
2063_ushik_2	P. dactylifera	254	123/125	128/136	296/296	185/185	254/254	165/177	250/271	134/134	216/232	152/152	144/146	330/330	301/331	207/210	358/358	195/198	193/193
2418_ushik_2	P. dactylifera	254	123/130	128/136	296/296	195/195	250/254	163/165	250/269	134/134	228/232	152/152	146/146	330/330	331/331	207/207	358/358	195/198	193/196
2424_ushik_2	P. dactylifera	242	123/137	128/132	296/298	NA	250/254	171/177	212/212	134/134	230/240	152/152	117/117	330/330	331/331	207/207	358/361	198/198	193/196
2429_ushik_2	P. dactylifera	254	123/137	128/136	296/300	185/185	254/254	177/179	250/271	134/158	216/232	137/152	117/136	330/330	321/331	207/210	358/358	195/198	193/196
3300_ushik_2	P. dactylifera	242	123/125	130/130	288/296	185/189	254/268	169/171	269/269	122/134	232/232	152/152	127/127	NA	287/331	207/207	358/358	198/198	184/196
3419_ushik_2	P. dactylifera	242	123/123	128/132	288/288	185/195	254/262	165/169	250/269	134/134	232/232	152/152	127/144	330/330	261/331	207/207	352/358	198/201	193/193
3420_ushik_2	P. dactylifera	254	123/125	128/130	296/296	NA	266/268	169/177	212/269	120/134	232/240	137/152	126/133	330/330	331/331	207/207	352/358	195/198	187/196
3421_ushik_2	P. dactylifera	242	121/130	128/132	296/296	189/189	254/254	163/169	267/269	134/158	201/216	164/164	133/146	330/330	301/329	207/207	358/361	198/198	193/196
3422_ushik_2	P. dactylifera	242	130/130	128/132	289/296	NA	254/254	167/169	266/271	124/134	216/232	156/156	133/146	330/330	329/351	207/207	358/358	198/198	187/196
3423_ushik_2	P. dactylifera	254	125/125	128/128	288/296	195/195	266/268	163/177	266/318	134/134	232/232	137/152	117/144	330/330	331/331	207/207	358/358	195/195	193/196
3424_ushik_2	P. dactylifera	254	130/137	128/130	296/296	179/195	254/268	163/165	250/269	126/134	214/240	137/179	127/133	330/330	261/303	207/207	358/358	198/201	193/193
3425_ushik_2	P. dactylifera	254	123/125	128/136	296/296	185/185	254/254	165/177	250/271	134/134	216/232	152/152	144/146	330/330	301/331	207/210	358/358	195/198	193/193
3426_ushik_2	P. dactylifera	254	121/123	130/136	296/296	185/185	254/266	167/177	212/271	134/137	216/236	152/152	117/146	330/330	261/331	207/207	358/358	195/198	193/202
3427_ushik_2	P. dactylifera	254	121/123	128/128	NA	185/185	254/262	177/179	212/266	134/134	214/216	137/152	127/146	330/330	301/333	207/207	358/358	189/198	193/193
3428_ushik_2	P. dactylifera	242	123/133	128/132	296/296	195/195	254/268	165/177	250/269	124/137	228/240	137/164	127/127	330/330	287/331	207/207	358/358	198/198	187/193
3429_ushik_2	P. dactylifera	254	123/123	128/128	289/296	185/195	254/254	169/177	250/250	122/134	230/232	152/152	127/146	330/330	331/331	207/207	358/361	195/201	193/193
3430_ushik_2	P. dactylifera	254	123/125	132/136	288/296	185/185	254/268	165/177	250/271	134/134	216/232	152/152	144/146	330/330	301/301	207/207	358/358	198/198	184/193
3418_ushik_2	P. dactylifera	254	123/125	128/130	294/296	185/185	254/268	163/177	242/250	122/143	214/232	152/152	117/137	330/330	331/331	207/207	352/358	198/198	184/193
3431_ushik_2	P. dactylifera	254	125/130	136/136	296/296	185/185	254/254	165/169	266/271	120/134	232/232	152/152	117/146	330/330	329/329	207/207	358/361	195/198	193/193
2413_feraldesert	P. dactylifera	242	123/125	128/128	288/296	185/185	254/254	163/167	250/252	122/143	232/232	137/152	127/138	330/330	289/329	207/207	352/361	195/198	196/202
2414_feraldesert	P. dactylifera	242	123/137	128/136	296/300	185/195	250/268	155/163	212/212	124/124	232/240	152/178	117/152	330/330	331/331	207/207	358/358	198/198	193/193
2420_feraldesert	P. dactylifera	242	121/125	130/130	296/296	185/185	250/254	163/169	271/271	124/143	201/219	152/152	117/117	330/330	261/333	207/207	358/361	195/198	184/196
2425_feraldesert	P. dactylifera	242	130/130	128/128	296/296	185/185	250/268	155/169	212/246	124/158	201/228	137/152	117/146	330/330	261/331	207/207	361/361	201/201	184/187
2426_feraldesert	P. dactylifera	242	123/130	128/136	288/296	195/195	250/268	165/169	212/212	120/158	228/232	119/119	117/117	330/330	261/331	207/207	358/361	201/201	184/184
2427_feraldesert	P. dactylifera	242	123/123	128/136	296/296	195/195	250/268	165/169	266/318	120/143	232/240	119/152	117/117	330/330	261/331	207/207	361/361	195/201	184/184
2428_feraldesert	P. dactylifera	242	121/125	128/128	288/288	NA	250/268	165/171	269/269	124/134	232/232	119/119	144/144	330/330	261/287	207/207	358/361	198/201	196/196
2430_feraldesert	P. dactylifera	242	125/137	132/132	296/296	185/185	266/268	165/165	212/212	124/124	228/232	152/152	146/146	330/330	287/287	207/207	358/361	198/198	187/193
2431_feraldesert	P. dactylifera	242	125/125	132/136	289/296	195/195	254/266	163/171	246/252	134/134	201/216	119/152	120/144	330/330	304/329	207/207	358/361	198/201	184/187
2432_feraldesert	P. dactylifera	242	123/125	128/136	288/296	185/195	250/254	163/169	212/269	122/158	201/232	137/152	117/133	330/330	261/331	207/207	361/361	198/198	187/196
2433_feraldesert	P. dactylifera	242	123/130	130/130	289/298	NA	268/268	163/179	212/250	124/137	232/232	119/137	117/120	330/330	331/331	207/207	358/361	198/198	196/196
3302_feraldesert	P. dactylifera	254	121/130	128/128	296/296	179/195	254/266	165/169	212/212	134/158	228/232	152/152	123/133	330/330	304/331	207/207	358/361	198/198	187/187
3461_feraldesert	P. dactylifera	242	125/130	128/128	296/296	185/185	254/268	165/171	212/212	137/158	201/232	119/119	117/133	330/330	287/331	207/207	358/361	195/198	184/196
3462_feraldesert	P. dactylifera	242	123/123	128/136	296/296	185/185	254/254	169/171	212/250	124/134	216/216	137/152	117/146	330/330	331/331	207/207	358/358	198/201	184/193
3463_feraldesert	P. dactylifera	254	125/125	128/136	296/296	189/189	254/268	165/167	271/271	134/134	228/232	152/179	127/133	330/330	301/331	207/207	358/358	195/195	193/193
3464_feraldesert	P. dactylifera	242	123/135	128/136	296/296	195/195	254/266	157/167	212/240	124/158	216/232	152/164	126/126	330/330	261/301	207/207	358/358	198/198	193/196
3465_feraldesert	P. dactylifera	242	123/125	128/130	289/294	179/179	266/268	165/171	267/267	124/134	214/232	119/152	117/141	330/330	329/329	207/207	358/358	195/198	193/196
3466_feraldesert	P. dactylifera	254	123/125	128/132	296/300	185/189	250/254	163/163	254/271	134/134	216/216	152/152	127/136	330/330	261/301	207/210	358/358	198/198	184/193
3467_feraldesert	P. dactylifera	242	130/137	132/132	289/289	NA	266/266	163/167	212/220	134/158	201/219	119/119	117/127	330/330	307/333	207/207	358/358	198/198	196/196
3468_feraldesert	P. dactylifera	242	130/137	132/132	289/289	NA	266/266	163/167	212/220	134/158	201/219	119/119	117/127	330/330	307/333	207/207	358/358	198/198	196/196
3469_feraldesert	P. dactylifera	254	123/123	128/128	296/296	185/185	254/254	165/169	250/266	134/158	216/216	152/152	144/146	330/330	301/329	207/207	358/358	198/198	187/193
3470_feraldesert	P. dactylifera	254	125/130	128/130	288/296	NA	254/266	163/179	212/269	124/134	232/232	137/152	117/126	330/330	304/329	207/207	352/358	198/198	184/193
3471_feraldesert	P. dactylifera	242	123/123	128/128	288/296	195/195	250/254	163/179	246/254	124/134	232/240	119/119	127/127	330/330	333/333	207/207	352/358	189/201	196/196
3472_feraldesert	P. dactylifera	254	130/137	130/132	296/297	185/189	266/268	165/171	250/250	134/162	232/232	119/152	117/146	330/330	287/333	207/207	358/358	189/198	187/196
3473_feraldesert	P. dactylifera	242	123/130	128/128	296/296	195/195	254/266	169/169	240/269	122/162	228/230	119/152	133/146	330/330	333/333	207/207	358/361	198/198	184/187
3474_feraldesert	P. dactylifera	254	123/137	128/132	296/298	185/189	254/266	157/163	318/318	124/134	230/232	137/137	117/152	330/330	319/329	207/207	358/361	198/198	193/193
3475_feraldesert	P. dactylifera	242	123/137	130/132	296/296	NA	266/268	165/169	246/269	124/143	201/240	152/152	117/117	330/330	261/261	207/207	358/361	195/201	190/193
theo_1459-THE17	P. theophrasti	278	135/135	132/132	289/289	NA	252/252	165/165	212/212	143/143	201/201	NA	123/123	330/330	261/261	207/207	361/361	195/195	196/196
theo_1463-THE21	P. theophrasti	278	135/135	132/132	289/289	NA	252/252	165/165	204/212	143/143	201/201	NA	123/123	330/330	261/261	207/207	361/361	195/195	196/196
theo_1465-THE23	P. theophrasti	278	133/135	132/132	289/289	NA	252/252	165/165	204/204	135/143	201/201	NA	124/124	330/330	261/261	207/207	361/361	195/195	196/196
theo_1467-THE25	P. theophrasti	278	135/135	132/132	289/289	NA	250/252	165/165	212/212	143/143	201/201	NA	127/127	330/330	261/261	207/207	361/361	195/195	196/196
theo_1478-THE36	P. theophrasti	278	135/135	132/132	289/289	NA	250/252	165/165	204/212	143/143	201/201	NA	127/127	330/330	261/261	207/207	361/361	195/195	196/196
theo_1487-THE44	P. theophrasti	278	132/132	130/130	289/289	NA	252/252	165/165	212/214	122/122	201/201	NA	128/128	330/330	263/263	201/201	361/361	195/195	202/202
theo_1495-THE52	P. theophrasti	278	132/132	130/130	289/289	NA	252/252	163/165	212/212	122/122	201/201	NA	128/128	330/330	263/263	201/201	361/361	195/195	202/202
theo_1507-THE74	P. theophrasti	254	123/135	130/132	289/296	185/213	252/252	163/163	204/214	122/122	201/201	NA	144/144	330/330	261/261	207/207	361/361	201/201	196/196
theo_1516-THE73	P. theophrasti	254	123/123	128/132	291/300	185/213	252/252	163/163	214/214	122/135	214/214	NA	144/144	330/330	261/261	207/207	361/361	195/195	193/193
rec_1212-REC37	P. reclinata	230	113/113	112/112	295/295	197/197	310/310	159/159	231/231	148/148	201/201	152/152	107/107	330/330	271/271	207/207	NA	204/204	199/199
rec_1216-REC38	P. reclinata	232	NA	112/112	286/286	175/175	262/262	157/157	227/227	142/142	201/201	141/141	107/107	330/330	281/281	207/207	NA	204/204	205/205

## Sheet: Table S3
Table S3. Identity analysis on each pair of samples.
The number of loci typed for each sample is reported, along with the number of matching and mismatching loci.
First ID	Loci typed	Second ID	Loci typed	Matching loci	Mismatching loci
2048_ushik_2	17	2049_ushik_2	17	7	10
2048_ushik_2	17	2051_alkak	17	1	16
2048_ushik_2	17	2054_ushik_2	17	7	10
2048_ushik_2	17	2056_ushik_1	17	11	6
2048_ushik_2	17	2060_ushik_1	17	7	10
2048_ushik_2	17	2063_ushik_2	17	17	0
2048_ushik_2	17	2398_saaidi	17	17	0
2048_ushik_2	17	2399_saaidi	17	17	0
2048_ushik_2	17	2400_saaidi	17	16	1
2048_ushik_2	17	2401_saaidi	17	17	0
2048_ushik_2	17	2402_ushik_1	17	7	10
2048_ushik_2	17	2403_ushik_1	17	5	12
2048_ushik_2	17	2404_saaidi	17	16	1
2048_ushik_2	17	2405_tattagt	17	3	14
2048_ushik_2	17	2406_ushik_nekwayes	17	7	10
2048_ushik_2	17	2407_ushik_1	17	3	14
2048_ushik_2	17	2409_aghzal	17	4	13
2048_ushik_2	17	2410_ushik_am_aghzuz	17	4	13
2048_ushik_2	17	2411_ushik_1	16	10	6
2048_ushik_2	17	2412_ushik_ezzuwagh	17	6	11
2048_ushik_2	17	2413_feraldesert	17	5	12
2048_ushik_2	17	2414_feraldesert	17	4	13
2048_ushik_2	17	2415_ushik_1	17	7	10
2048_ushik_2	17	2416_alkak	16	1	15
2048_ushik_2	17	2417_alkak_wen_djemb	17	4	13
2048_ushik_2	17	2418_ushik_2	17	7	10
2048_ushik_2	17	2419_ushik_ezzuwagh	17	7	10
2048_ushik_2	17	2420_feraldesert	17	5	12
2048_ushik_2	17	2422_ushik_niqbel	17	7	10
2048_ushik_2	17	2423_ushik_niqbel	17	10	7
2048_ushik_2	17	2424_ushik_2	16	3	13
2048_ushik_2	17	2425_feraldesert	17	3	14
2048_ushik_2	17	2426_feraldesert	17	2	15
2048_ushik_2	17	2427_feraldesert	17	3	14
2048_ushik_2	17	2428_feraldesert	16	1	15
2048_ushik_2	17	2429_ushik_2	17	9	8
2048_ushik_2	17	2430_feraldesert	17	4	13
2048_ushik_2	17	2431_feraldesert	17	2	15
2048_ushik_2	17	2432_feraldesert	17	3	14
2048_ushik_2	17	2433_feraldesert	16	1	15
2048_ushik_2	17	3289_saaidi	17	17	0
2048_ushik_2	17	3290_saaidi	17	17	0
2048_ushik_2	17	3291_saaidi	17	17	0
2048_ushik_2	17	3292_saaidi	17	17	0
2048_ushik_2	17	3293_alkak	16	1	15
2048_ushik_2	17	3294_ghrom_aghzal	17	6	11
2048_ushik_2	17	3295_saaidi	17	17	0
2048_ushik_2	17	3296_ushik_niqbel	17	8	9
2048_ushik_2	17	3297_amenzu	17	6	11
2048_ushik_2	17	3298_saaidi	17	17	0
2048_ushik_2	17	3300_ushik_2	16	3	13
2048_ushik_2	17	3302_feraldesert	17	3	14
2048_ushik_2	17	3349_ushik_azzugagh	17	6	11
2048_ushik_2	17	3350_ushik_azzugagh	17	5	12
2048_ushik_2	17	3351_ushik_azzugagh	16	9	7
2048_ushik_2	17	3352_ushik_azzugagh	17	8	9
2048_ushik_2	17	3353_ushik_am_aghzuz	17	5	12
2048_ushik_2	17	3354_kaaibi	17	7	10
2048_ushik_2	17	3355_kaaibi	17	4	13
2048_ushik_2	17	3356_kaaibi	17	7	10
2048_ushik_2	17	3357_kaaibi	17	6	11
2048_ushik_2	17	3358_kaaibi	17	7	10
2048_ushik_2	17	3359_kaaibi	17	7	10
2048_ushik_2	17	3360_ushik_ezzuwagh	17	8	9
2048_ushik_2	17	3361_ushik_ezzuwagh	17	8	9
2048_ushik_2	17	3362_ushik_ezzuwagh	16	4	12
2048_ushik_2	17	3363_ushik_ezzuwagh	17	4	13
2048_ushik_2	17	3364_ushik_ezzuwagh	16	9	7
2048_ushik_2	17	3365_ushik_ezzuwagh	17	6	11
2048_ushik_2	17	3366_ghrom_saaid	17	6	11
2048_ushik_2	17	3367_ghrom_saaid	17	8	9
2048_ushik_2	17	3368_aghzal	17	4	13
2048_ushik_2	17	3369_aghzal	17	4	13
2048_ushik_2	17	3370_aghzal	17	4	13
2048_ushik_2	17	3371_saaidi	17	17	0
2048_ushik_2	17	3372_saaidi	17	16	1
2048_ushik_2	17	3373_tadjubart	17	9	8
2048_ushik_2	17	3374_tattagt	17	3	14
2048_ushik_2	17	3375_tattagt	17	3	14
2048_ushik_2	17	3376_tattagt	17	3	14
2048_ushik_2	17	3377_tattagt	17	4	13
2048_ushik_2	17	3378_tattagt	17	3	14
2048_ushik_2	17	3379_tattagt	17	3	14
2048_ushik_2	17	3380_alkak	16	1	15
2048_ushik_2	17	3381_alkak	16	1	15
2048_ushik_2	17	3382_alkak	16	1	15
2048_ushik_2	17	3383_alkak	16	1	15
2048_ushik_2	17	3384_alkak	16	1	15
2048_ushik_2	17	3385_alkak	16	1	15
2048_ushik_2	17	3386_alkak	16	1	15
2048_ushik_2	17	3387_alkak	16	1	15
2048_ushik_2	17	3388_ushik_niqbel	17	5	12
2048_ushik_2	17	3389_ushik_niqbel	17	7	10
2048_ushik_2	17	3390_ushik_niqbel	17	7	10
2048_ushik_2	17	3391_ushik_niqbel	17	7	10
2048_ushik_2	17	3392_ushik_niqbel	17	7	10
2048_ushik_2	17	3393_ushik_niqbel	17	7	10
2048_ushik_2	17	3394_ushik_niqbel	17	7	10
2048_ushik_2	17	3395_halu_en_ghanem	17	4	13
2048_ushik_2	17	3396_halu_en_ghanem	17	4	13
2048_ushik_2	17	3397_halu_en_ghanem	17	4	13
2048_ushik_2	17	3398_amenzu	17	7	10
2048_ushik_2	17	3399_amenzu	17	3	14
2048_ushik_2	17	3400_amenzu	17	3	14
2048_ushik_2	17	3401_amenzu	17	4	13
2048_ushik_2	17	3402_amenzu	17	9	8
2048_ushik_2	17	3403_amenzu	16	4	12
2048_ushik_2	17	3404_lekrawmet	17	8	9
2048_ushik_2	17	3405_lekrawmet	17	10	7
2048_ushik_2	17	3406_lekrawmet	17	9	8
2048_ushik_2	17	3407_lekrawmet	17	12	5
2048_ushik_2	17	3408_alkak_wen_djemb	17	7	10
2048_ushik_2	17	3409_alkak_wen_djemb	17	7	10
2048_ushik_2	17	3410_alkak_wen_djemb	17	8	9
2048_ushik_2	17	3411_alkak_wen_djemb	17	7	10
2048_ushik_2	17	3412_alkak_wen_djemb	17	7	10
2048_ushik_2	17	3413_ghrom_aghzal	17	9	8
2048_ushik_2	17	3414_ghrom_aghzal	17	5	12
2048_ushik_2	17	3415_ghrom_aghzal	16	1	15
2048_ushik_2	17	3416_ghrom_aghzal	17	6	11
2048_ushik_2	17	3417_ghrom_aghzal	17	5	12
2048_ushik_2	17	3418_ushik_2	17	4	13
2048_ushik_2	17	3419_ushik_2	17	4	13
2048_ushik_2	17	3420_ushik_2	16	4	12
2048_ushik_2	17	3421_ushik_2	17	3	14
2048_ushik_2	17	3422_ushik_2	16	4	12
2048_ushik_2	17	3423_ushik_2	17	3	14
2048_ushik_2	17	3424_ushik_2	17	4	13
2048_ushik_2	17	3425_ushik_2	17	17	0
2048_ushik_2	17	3426_ushik_2	17	6	11
2048_ushik_2	17	3427_ushik_2	16	5	11
2048_ushik_2	17	3428_ushik_2	17	4	13
2048_ushik_2	17	3429_ushik_2	17	4	13
2048_ushik_2	17	3430_ushik_2	17	10	7
2048_ushik_2	17	3431_ushik_2	17	7	10
2048_ushik_2	17	3432_ushik_1	17	4	13
2048_ushik_2	17	3433_ushik_1	17	6	11
2048_ushik_2	17	3434_ushik_1	17	7	10
2048_ushik_2	17	3435_ushik_1	17	5	12
2048_ushik_2	17	3436_ushik_1	16	2	14
2048_ushik_2	17	3437_ushik_1	17	5	12
2048_ushik_2	17	3438_ushik_1	17	2	15
2048_ushik_2	17	3439_ushik_1	17	17	0
2048_ushik_2	17	3440_ushik_1	17	5	12
2048_ushik_2	17	3441_ushik_1	17	4	13
2048_ushik_2	17	3442_ushik_nekwayes	17	11	6
2048_ushik_2	17	3443_ushik_nekwayes	17	10	7
2048_ushik_2	17	3444_ushik_nekwayes	17	8	9
2048_ushik_2	17	3445_ushik_nekwayes	17	10	7
2048_ushik_2	17	3446_ushik_nekwayes	17	4	13
2048_ushik_2	17	3447_ushik_nekwayes	15	3	12
2048_ushik_2	17	3448_ushik_nekwayes	17	6	11
2048_ushik_2	17	3449_ushik_nekwayes	16	8	8
2048_ushik_2	17	3450_ushik_nekwayes	17	9	8
2048_ushik_2	17	3451_ushik_nekwayes	17	5	12
2048_ushik_2	17	3456_tattagt	17	3	14
2048_ushik_2	17	3457_tazuwaght	17	6	11
2048_ushik_2	17	3458_ushik_niqbel	17	7	10
2048_ushik_2	17	3459_ushik_niqbel	17	7	10
2048_ushik_2	17	3460_ushik_1	17	5	12
2048_ushik_2	17	3461_feraldesert	17	4	13
2048_ushik_2	17	3462_feraldesert	17	6	11
2048_ushik_2	17	3463_feraldesert	17	7	10
2048_ushik_2	17	3464_feraldesert	17	5	12
2048_ushik_2	17	3465_feraldesert	17	4	13
2048_ushik_2	17	3466_feraldesert	17	6	11
2048_ushik_2	17	3467_feraldesert	16	2	14
2048_ushik_2	17	3468_feraldesert	16	2	14
2048_ushik_2	17	3469_feraldesert	17	7	10
2048_ushik_2	17	3470_feraldesert	16	1	15
2048_ushik_2	17	3471_feraldesert	17	1	16
2048_ushik_2	17	3472_feraldesert	17	2	15
2048_ushik_2	17	3473_feraldesert	17	2	15
2048_ushik_2	17	3474_feraldesert	17	2	15
2048_ushik_2	17	3475_feraldesert	16	3	13
2048_ushik_2	17	Abdel_Azzaz	17	3	14
2048_ushik_2	17	Abou_Da	17	2	15
2048_ushik_2	17	Abu_Saba	17	3	14
2048_ushik_2	17	Aghammu	17	5	12
2048_ushik_2	17	Aguelid	17	5	12
2048_ushik_2	17	Ahardane	17	3	14
2048_ushik_2	17	Ahmar	17	3	14
2048_ushik_2	17	Ahmar_se	17	5	12
2048_ushik_2	17	Akhrot	17	4	13
2048_ushik_2	17	Amari	17	2	15
2048_ushik_2	17	Amhat	17	5	12
2048_ushik_2	17	Amir_Haj	17	1	16
2048_ushik_2	17	Amreer	17	1	16
2048_ushik_2	17	Andekly	17	3	14
2048_ushik_2	17	Angou	17	4	13
2048_ushik_2	17	Aqdool	17	3	14
2048_ushik_2	17	Aqiba	17	4	13
2048_ushik_2	17	Arebi	17	4	13
2048_ushik_2	17	Arechti	17	5	12
2048_ushik_2	17	Aseel	17	5	12
2048_ushik_2	17	Asemmat	17	5	12
2048_ushik_2	17	Ashrasi	17	1	16
2048_ushik_2	17	Awreeq	17	2	15
2048_ushik_2	17	Babrw46	17	7	10
2048_ushik_2	17	Badmi	17	5	12
2048_ushik_2	17	Badrayah	17	2	15
2048_ushik_2	17	Bagal_abd	17	5	12
2048_ushik_2	17	Bagal_Aby	17	2	15
2048_ushik_2	17	Bahlani_m	17	3	14
2048_ushik_2	17	Baki	17	3	14
2048_ushik_2	17	Barakawi	17	4	13
2048_ushik_2	17	Barhi	17	5	12
2048_ushik_2	17	Barni	17	2	15
2048_ushik_2	17	Barthamo	17	3	14
2048_ushik_2	17	Basra	17	3	14
2048_ushik_2	17	Bawaadhim	17	3	14
2048_ushik_2	17	Bdmalki	17	3	14
2048_ushik_2	17	Beda_Ruf	17	3	14
2048_ushik_2	17	Begun	17	2	15
2048_ushik_2	17	Benosh	17	4	13
2048_ushik_2	17	Bent_Ess	17	4	13
2048_ushik_2	17	Be-Rehmi	17	2	15
2048_ushik_2	17	Bes_Helou	17	3	14
2048_ushik_2	17	Bidh-Hmam	17	3	14
2048_ushik_2	17	Black_Bo	17	3	14
2048_ushik_2	17	Bobdiar	17	4	13
2048_ushik_2	17	Bou_Fegg	17	4	13
2048_ushik_2	17	Bouman	17	4	13
2048_ushik_2	17	Bounarin	17	4	13
2048_ushik_2	17	Bourer	17	6	11
2048_ushik_2	17	Bouskri	17	3	14
2048_ushik_2	17	Bouslikh	17	2	15
2048_ushik_2	17	Bouzegar	17	3	14
2048_ushik_2	17	Bukezzine	17	4	13
2048_ushik_2	17	Chapshoq	17	4	13
2048_ushik_2	17	Cheddakh	17	3	14
2048_ushik_2	17	Chek_Bar	17	2	15
2048_ushik_2	17	Chichi	17	3	14
2048_ushik_2	17	D_Mbarka	17	2	15
2048_ushik_2	17	Deg_Hasan	17	2	15
2048_ushik_2	17	Deg_Nour	17	4	13
2048_ushik_2	17	Degla_Baida	17	5	12
2048_ushik_2	17	Deqqna	17	3	14
2048_ushik_2	17	Desi	17	4	13
2048_ushik_2	17	Dfor_Lgot	17	3	14
2048_ushik_2	17	Dguel_Mghas	17	2	15
2048_ushik_2	17	Dguel_Sidi_Khlil	17	4	13
2048_ushik_2	17	Dhaidi_w	17	3	14
2048_ushik_2	17	Dhakki	17	2	15
2048_ushik_2	17	Dogna	17	3	14
2048_ushik_2	17	Edaghed	17	4	13
2048_ushik_2	17	Fard	17	3	14
2048_ushik_2	17	Fard_Ahm	17	4	13
2048_ushik_2	17	Fardh_4	17	3	14
2048_ushik_2	17	Fari2	17	2	15
2048_ushik_2	17	Fasli	17	3	14
2048_ushik_2	17	Fazani	17	4	13
2048_ushik_2	17	Galbi41	17	3	14
2048_ushik_2	17	Gasbi	17	2	15
2048_ushik_2	17	Gondaila	17	4	13
2048_ushik_2	17	Goundi	17	2	15
2048_ushik_2	17	Gulistan	17	3	14
2048_ushik_2	17	Gurbago	17	5	12
2048_ushik_2	17	Hafsa	17	5	12
2048_ushik_2	17	Halawi	17	3	14
2048_ushik_2	17	Halwa	17	1	16
2048_ushik_2	17	Halwaya	17	1	16
2048_ushik_2	17	Hamra	17	2	15
2048_ushik_2	17	Hamraya_	17	3	14
2048_ushik_2	17	Hardasht	17	2	15
2048_ushik_2	17	Hassass	17	3	14
2048_ushik_2	17	Hawwa_wa	17	2	15
2048_ushik_2	17	Hayani	17	5	12
2048_ushik_2	17	Hilali	17	5	12
2048_ushik_2	17	Hob	17	3	14
2048_ushik_2	17	Horra	17	4	13
2048_ushik_2	17	Ighes_Nwagada	17	5	12
2048_ushik_2	17	Ja_maga	17	2	15
2048_ushik_2	17	Ja1	17	3	14
2048_ushik_2	17	Ja5	17	6	11
2048_ushik_2	17	Jahaske1	17	5	12
2048_ushik_2	17	Jahaske2	17	7	10
2048_ushik_2	17	Jale7	17	4	13
2048_ushik_2	17	Jaman	17	4	13
2048_ushik_2	17	Jesh_Nag	17	1	16
2048_ushik_2	17	Jesh_Ram	17	3	14
2048_ushik_2	17	Jhajhri	17	4	13
2048_ushik_2	17	Jibri	17	4	13
2048_ushik_2	17	Jihel	17	3	14
2048_ushik_2	17	Karblain	17	4	13
2048_ushik_2	17	Kaylanya	17	4	13
2048_ushik_2	17	Kentichi	17	2	15
2048_ushik_2	17	Khadraoui	17	2	15
2048_ushik_2	17	Khadrawi	17	4	13
2048_ushik_2	17	Khadri	17	3	14
2048_ushik_2	17	Khalass	17	2	15
2048_ushik_2	17	Khalass_O	17	4	13
2048_ushik_2	17	Khalt_Hm	17	3	14
2048_ushik_2	17	Khara_Bas	17	3	14
2048_ushik_2	17	Kharoch	17	3	14
2048_ushik_2	17	Khastawi	17	6	11
2048_ushik_2	17	Khmag	17	3	14
2048_ushik_2	17	Khori	17	3	14
2048_ushik_2	17	Khurmo	17	3	14
2048_ushik_2	17	Kila72	17	4	13
2048_ushik_2	17	Klair	17	5	12
2048_ushik_2	17	Koji74	17	3	14
2048_ushik_2	17	Kokna	17	3	14
2048_ushik_2	17	L_Deglet	17	3	14
2048_ushik_2	17	Lagou	17	5	12
2048_ushik_2	17	Laloo	17	4	13
2048_ushik_2	17	Loulou	17	3	14
2048_ushik_2	17	Mabseli	17	2	15
2048_ushik_2	17	Mad5	17	5	12
2048_ushik_2	17	Maga	17	4	13
2048_ushik_2	17	Mahalbit	17	4	13
2048_ushik_2	17	Makran	17	5	12
2048_ushik_2	17	Maktoom	17	5	12
2048_ushik_2	17	Malakabi	17	5	12
2048_ushik_2	17	Malti	17	4	13
2048_ushik_2	17	Marjaban	17	3	14
2048_ushik_2	17	Massara1	17	3	14
2048_ushik_2	17	Mayduhu3	17	5	12
2048_ushik_2	17	Medjoul	17	2	15
2048_ushik_2	17	Mesudiya	17	3	14
2048_ushik_2	17	Mobai	17	1	16
2048_ushik_2	17	Moussalli	17	2	15
2048_ushik_2	17	Naghal	17	3	14
2048_ushik_2	17	Naghal_H	17	3	14
2048_ushik_2	17	Naghayli	17	3	14
2048_ushik_2	17	Najda	17	2	15
2048_ushik_2	17	Nameishi	17	6	11
2048_ushik_2	17	Namiji1	17	2	15
2048_ushik_2	17	Nashu_elK	17	3	14
2048_ushik_2	17	Nashu_elW	17	5	12
2048_ushik_2	17	Om_elFr	17	4	13
2048_ushik_2	17	Om_elKha	17	4	13
2048_ushik_2	17	Otakanr	17	3	14
2048_ushik_2	17	Oum_Nhel	17	6	11
2048_ushik_2	17	Ouzamig	17	2	15
2048_ushik_2	17	Pashpag	17	2	15
2048_ushik_2	17	Peli_Sun	17	4	13
2048_ushik_2	17	Qaraqoda	17	3	14
2048_ushik_2	17	Qash_Aba	17	5	12
2048_ushik_2	17	Qash_alW	17	4	13
2048_ushik_2	17	Qash_Ara	17	4	13
2048_ushik_2	17	Qash_Ham	17	3	14
2048_ushik_2	17	Qash_zab	17	6	11
2048_ushik_2	17	Rajab	17	3	14
2048_ushik_2	17	Ramli	17	3	14
2048_ushik_2	17	rec_1212-REC37	16	1	15
2048_ushik_2	17	rec_1216-REC38	15	0	15
2048_ushik_2	17	Red_Lulu	17	2	15
2048_ushik_2	17	Rhaimya	17	5	12
2048_ushik_2	17	Rizaz	17	3	14
2048_ushik_2	17	Roghni	17	3	14
2048_ushik_2	17	Rotob	17	5	12
2048_ushik_2	17	Rukkan	17	5	12
2048_ushik_2	17	Sajho_Wa	17	4	13
2048_ushik_2	17	Samany	17	4	13
2048_ushik_2	17	Saylani	17	6	11
2048_ushik_2	17	Seib	17	2	15
2048_ushik_2	17	Seima	17	5	12
2048_ushik_2	17	Sekani	17	3	14
2048_ushik_2	17	Shado	17	6	11
2048_ushik_2	17	Shakri	17	2	15
2048_ushik_2	17	Shamran	17	4	13
2048_ushik_2	17	Sheikhani	17	4	13
2048_ushik_2	17	Siyali	17	4	13
2048_ushik_2	17	Surkh	17	4	13
2048_ushik_2	17	T_Alig	17	3	14
2048_ushik_2	17	T_Bou_Feg	17	3	14
2048_ushik_2	17	T_Deg_Bey	17	3	14
2048_ushik_2	17	T_Kenta	17	3	14
2048_ushik_2	17	Tadmant	17	3	14
2048_ushik_2	17	Taghera	17	4	13
2048_ushik_2	17	Taghiyat	17	6	11
2048_ushik_2	17	Talees	17	5	12
2048_ushik_2	17	Tantabec	17	3	14
2048_ushik_2	17	Tarchegui	17	3	14
2048_ushik_2	17	Tati	17	5	12
2048_ushik_2	17	Tazerzist	17	3	14
2048_ushik_2	17	theo_1450-THE13	17	4	13
2048_ushik_2	17	theo_1459-THE17	15	1	14
2048_ushik_2	17	theo_1463-THE21	15	1	14
2048_ushik_2	17	theo_1465-THE23	15	1	14
2048_ushik_2	17	theo_1467-THE25	15	1	14
2048_ushik_2	17	theo_1478-THE36	15	1	14
2048_ushik_2	17	theo_1487-THE44	15	1	14
2048_ushik_2	17	theo_1495-THE52	15	1	14
2048_ushik_2	17	theo_1507-THE74	16	1	15
2048_ushik_2	17	theo_1516-THE73	16	2	14
2048_ushik_2	17	Thorry	17	4	13
2048_ushik_2	17	Tiloum	17	4	13
2048_ushik_2	17	Timakur	17	3	14
2048_ushik_2	17	Timedjwel	17	4	13
2048_ushik_2	17	Timliha	16	2	14
2048_ushik_2	17	Tinazidhane	17	4	13
2048_ushik_2	17	Tinhud	17	5	12
2048_ushik_2	17	Tinicine	17	5	12
2048_ushik_2	17	Tinrigh	17	4	13
2048_ushik_2	17	Tizouyadj	17	3	14
2048_ushik_2	17	Umm_isSi	17	4	13
2048_ushik_2	17	Wahn_wal	17	4	13
2048_ushik_2	17	Wardi	17	4	13
2048_ushik_2	17	Washa6	17	2	15
2048_ushik_2	17	Zaghloul	17	4	13
2048_ushik_2	17	Zardo	17	4	13
2048_ushik_2	17	Zerin	17	2	15
2048_ushik_2	17	Zinzime	17	2	15
2048_ushik_2	17	Zog_El_Moggar	17	3	14
2049_ushik_2	17	2051_alkak	17	2	15
2049_ushik_2	17	2054_ushik_2	17	4	13
2049_ushik_2	17	2056_ushik_1	17	9	8
2049_ushik_2	17	2060_ushik_1	17	4	13
2049_ushik_2	17	2063_ushik_2	17	7	10
2049_ushik_2	17	2398_saaidi	17	7	10
2049_ushik_2	17	2399_saaidi	17	7	10
2049_ushik_2	17	2400_saaidi	17	7	10
2049_ushik_2	17	2401_saaidi	17	7	10
2049_ushik_2	17	2402_ushik_1	17	8	9
2049_ushik_2	17	2403_ushik_1	17	3	14
2049_ushik_2	17	2404_saaidi	17	7	10
2049_ushik_2	17	2405_tattagt	17	5	12
2049_ushik_2	17	2406_ushik_nekwayes	17	6	11
2049_ushik_2	17	2407_ushik_1	17	2	15
2049_ushik_2	17	2409_aghzal	17	4	13
2049_ushik_2	17	2410_ushik_am_aghzuz	17	5	12
2049_ushik_2	17	2411_ushik_1	16	6	10
2049_ushik_2	17	2412_ushik_ezzuwagh	17	7	10
2049_ushik_2	17	2413_feraldesert	17	3	14
2049_ushik_2	17	2414_feraldesert	17	5	12
2049_ushik_2	17	2415_ushik_1	17	7	10
2049_ushik_2	17	2416_alkak	16	2	14
2049_ushik_2	17	2417_alkak_wen_djemb	17	2	15
2049_ushik_2	17	2418_ushik_2	17	6	11
2049_ushik_2	17	2419_ushik_ezzuwagh	17	5	12
2049_ushik_2	17	2420_feraldesert	17	5	12
2049_ushik_2	17	2422_ushik_niqbel	17	3	14
2049_ushik_2	17	2423_ushik_niqbel	17	5	12
2049_ushik_2	17	2424_ushik_2	16	6	10
2049_ushik_2	17	2425_feraldesert	17	4	13
2049_ushik_2	17	2426_feraldesert	17	2	15
2049_ushik_2	17	2427_feraldesert	17	3	14
2049_ushik_2	17	2428_feraldesert	16	2	14
2049_ushik_2	17	2429_ushik_2	17	5	12
2049_ushik_2	17	2430_feraldesert	17	6	11
2049_ushik_2	17	2431_feraldesert	17	4	13
2049_ushik_2	17	2432_feraldesert	17	3	14
2049_ushik_2	17	2433_feraldesert	16	3	13
2049_ushik_2	17	3289_saaidi	17	7	10
2049_ushik_2	17	3290_saaidi	17	7	10
2049_ushik_2	17	3291_saaidi	17	7	10
2049_ushik_2	17	3292_saaidi	17	7	10
2049_ushik_2	17	3293_alkak	16	2	14
2049_ushik_2	17	3294_ghrom_aghzal	17	6	11
2049_ushik_2	17	3295_saaidi	17	7	10
2049_ushik_2	17	3296_ushik_niqbel	17	3	14
2049_ushik_2	17	3297_amenzu	17	6	11
2049_ushik_2	17	3298_saaidi	17	7	10
2049_ushik_2	17	3300_ushik_2	16	5	11
2049_ushik_2	17	3302_feraldesert	17	6	11
2049_ushik_2	17	3349_ushik_azzugagh	17	4	13
2049_ushik_2	17	3350_ushik_azzugagh	17	5	12
2049_ushik_2	17	3351_ushik_azzugagh	16	7	9
2049_ushik_2	17	3352_ushik_azzugagh	17	7	10
2049_ushik_2	17	3353_ushik_am_aghzuz	17	6	11
2049_ushik_2	17	3354_kaaibi	17	4	13
2049_ushik_2	17	3355_kaaibi	17	1	16
2049_ushik_2	17	3356_kaaibi	17	4	13
2049_ushik_2	17	3357_kaaibi	17	6	11
2049_ushik_2	17	3358_kaaibi	17	7	10
2049_ushik_2	17	3359_kaaibi	17	6	11
2049_ushik_2	17	3360_ushik_ezzuwagh	17	5	12
2049_ushik_2	17	3361_ushik_ezzuwagh	17	5	12
2049_ushik_2	17	3362_ushik_ezzuwagh	16	7	9
2049_ushik_2	17	3363_ushik_ezzuwagh	17	4	13
2049_ushik_2	17	3364_ushik_ezzuwagh	16	5	11
2049_ushik_2	17	3365_ushik_ezzuwagh	17	5	12
2049_ushik_2	17	3366_ghrom_saaid	17	5	12
2049_ushik_2	17	3367_ghrom_saaid	17	10	7
2049_ushik_2	17	3368_aghzal	17	4	13
2049_ushik_2	17	3369_aghzal	17	4	13
2049_ushik_2	17	3370_aghzal	17	4	13
2049_ushik_2	17	3371_saaidi	17	7	10
2049_ushik_2	17	3372_saaidi	17	7	10
2049_ushik_2	17	3373_tadjubart	17	5	12
2049_ushik_2	17	3374_tattagt	17	5	12
2049_ushik_2	17	3375_tattagt	17	5	12
2049_ushik_2	17	3376_tattagt	17	5	12
2049_ushik_2	17	3377_tattagt	17	4	13
2049_ushik_2	17	3378_tattagt	17	5	12
2049_ushik_2	17	3379_tattagt	17	5	12
2049_ushik_2	17	3380_alkak	16	2	14
2049_ushik_2	17	3381_alkak	16	2	14
2049_ushik_2	17	3382_alkak	16	2	14
2049_ushik_2	17	3383_alkak	16	2	14
2049_ushik_2	17	3384_alkak	16	2	14
2049_ushik_2	17	3385_alkak	16	2	14
2049_ushik_2	17	3386_alkak	16	2	14
2049_ushik_2	17	3387_alkak	16	2	14
2049_ushik_2	17	3388_ushik_niqbel	17	4	13
2049_ushik_2	17	3389_ushik_niqbel	17	3	14
2049_ushik_2	17	3390_ushik_niqbel	17	3	14
2049_ushik_2	17	3391_ushik_niqbel	17	3	14
2049_ushik_2	17	3392_ushik_niqbel	17	3	14
2049_ushik_2	17	3393_ushik_niqbel	17	3	14
2049_ushik_2	17	3394_ushik_niqbel	17	3	14
2049_ushik_2	17	3395_halu_en_ghanem	17	6	11
2049_ushik_2	17	3396_halu_en_ghanem	17	6	11
2049_ushik_2	17	3397_halu_en_ghanem	17	6	11
2049_ushik_2	17	3398_amenzu	17	6	11
2049_ushik_2	17	3399_amenzu	17	4	13
2049_ushik_2	17	3400_amenzu	17	5	12
2049_ushik_2	17	3401_amenzu	17	6	11
2049_ushik_2	17	3402_amenzu	17	6	11
2049_ushik_2	17	3403_amenzu	16	5	11
2049_ushik_2	17	3404_lekrawmet	17	4	13
2049_ushik_2	17	3405_lekrawmet	17	4	13
2049_ushik_2	17	3406_lekrawmet	17	6	11
2049_ushik_2	17	3407_lekrawmet	17	7	10
2049_ushik_2	17	3408_alkak_wen_djemb	17	8	9
2049_ushik_2	17	3409_alkak_wen_djemb	17	4	13
2049_ushik_2	17	3410_alkak_wen_djemb	17	3	14
2049_ushik_2	17	3411_alkak_wen_djemb	17	17	0
2049_ushik_2	17	3412_alkak_wen_djemb	17	17	0
2049_ushik_2	17	3413_ghrom_aghzal	17	6	11
2049_ushik_2	17	3414_ghrom_aghzal	17	7	10
2049_ushik_2	17	3415_ghrom_aghzal	16	2	14
2049_ushik_2	17	3416_ghrom_aghzal	17	6	11
2049_ushik_2	17	3417_ghrom_aghzal	17	4	13
2049_ushik_2	17	3418_ushik_2	17	6	11
2049_ushik_2	17	3419_ushik_2	17	4	13
2049_ushik_2	17	3420_ushik_2	16	3	13
2049_ushik_2	17	3421_ushik_2	17	5	12
2049_ushik_2	17	3422_ushik_2	16	6	10
2049_ushik_2	17	3423_ushik_2	17	5	12
2049_ushik_2	17	3424_ushik_2	17	4	13
2049_ushik_2	17	3425_ushik_2	17	7	10
2049_ushik_2	17	3426_ushik_2	17	8	9
2049_ushik_2	17	3427_ushik_2	16	5	11
2049_ushik_2	17	3428_ushik_2	17	6	11
2049_ushik_2	17	3429_ushik_2	17	3	14
2049_ushik_2	17	3430_ushik_2	17	8	9
2049_ushik_2	17	3431_ushik_2	17	6	11
2049_ushik_2	17	3432_ushik_1	17	6	11
2049_ushik_2	17	3433_ushik_1	17	5	12
2049_ushik_2	17	3434_ushik_1	17	6	11
2049_ushik_2	17	3435_ushik_1	17	5	12
2049_ushik_2	17	3436_ushik_1	16	6	10
2049_ushik_2	17	3437_ushik_1	17	2	15
2049_ushik_2	17	3438_ushik_1	17	2	15
2049_ushik_2	17	3439_ushik_1	17	7	10
2049_ushik_2	17	3440_ushik_1	17	5	12
2049_ushik_2	17	3441_ushik_1	17	2	15
2049_ushik_2	17	3442_ushik_nekwayes	17	7	10
2049_ushik_2	17	3443_ushik_nekwayes	17	5	12
2049_ushik_2	17	3444_ushik_nekwayes	17	6	11
2049_ushik_2	17	3445_ushik_nekwayes	17	4	13
2049_ushik_2	17	3446_ushik_nekwayes	17	4	13
2049_ushik_2	17	3447_ushik_nekwayes	15	5	10
2049_ushik_2	17	3448_ushik_nekwayes	17	5	12
2049_ushik_2	17	3449_ushik_nekwayes	16	4	12
2049_ushik_2	17	3450_ushik_nekwayes	17	7	10
2049_ushik_2	17	3451_ushik_nekwayes	17	6	11
2049_ushik_2	17	3456_tattagt	17	5	12
2049_ushik_2	17	3457_tazuwaght	17	5	12
2049_ushik_2	17	3458_ushik_niqbel	17	3	14
2049_ushik_2	17	3459_ushik_niqbel	17	3	14
2049_ushik_2	17	3460_ushik_1	17	4	13
2049_ushik_2	17	3461_feraldesert	17	5	12
2049_ushik_2	17	3462_feraldesert	17	5	12
2049_ushik_2	17	3463_feraldesert	17	5	12
2049_ushik_2	17	3464_feraldesert	17	7	10
2049_ushik_2	17	3465_feraldesert	17	3	14
2049_ushik_2	17	3466_feraldesert	17	5	12
2049_ushik_2	17	3467_feraldesert	16	4	12
2049_ushik_2	17	3468_feraldesert	16	4	12
2049_ushik_2	17	3469_feraldesert	17	7	10
2049_ushik_2	17	3470_feraldesert	16	4	12
2049_ushik_2	17	3471_feraldesert	17	2	15
2049_ushik_2	17	3472_feraldesert	17	3	14
2049_ushik_2	17	3473_feraldesert	17	6	11
2049_ushik_2	17	3474_feraldesert	17	5	12
2049_ushik_2	17	3475_feraldesert	16	5	11
2049_ushik_2	17	Abdel_Azzaz	17	3	14
2049_ushik_2	17	Abou_Da	17	4	13
2049_ushik_2	17	Abu_Saba	17	5	12
2049_ushik_2	17	Aghammu	17	5	12
2049_ushik_2	17	Aguelid	17	5	12
2049_ushik_2	17	Ahardane	17	4	13
2049_ushik_2	17	Ahmar	17	4	13
2049_ushik_2	17	Ahmar_se	17	5	12
2049_ushik_2	17	Akhrot	17	4	13
2049_ushik_2	17	Amari	17	5	12
2049_ushik_2	17	Amhat	17	4	13
2049_ushik_2	17	Amir_Haj	17	2	15
2049_ushik_2	17	Amreer	17	2	15
2049_ushik_2	17	Andekly	17	4	13
2049_ushik_2	17	Angou	17	5	12
2049_ushik_2	17	Aqdool	17	3	14
2049_ushik_2	17	Aqiba	17	4	13
2049_ushik_2	17	Arebi	17	5	12
2049_ushik_2	17	Arechti	17	5	12
2049_ushik_2	17	Aseel	17	6	11
2049_ushik_2	17	Asemmat	17	6	11
2049_ushik_2	17	Ashrasi	17	3	14
2049_ushik_2	17	Awreeq	17	2	15
2049_ushik_2	17	Babrw46	17	5	12
2049_ushik_2	17	Badmi	17	3	14
2049_ushik_2	17	Badrayah	17	5	12
2049_ushik_2	17	Bagal_abd	17	6	11
2049_ushik_2	17	Bagal_Aby	17	3	14
2049_ushik_2	17	Bahlani_m	17	3	14
2049_ushik_2	17	Baki	17	5	12
2049_ushik_2	17	Barakawi	17	3	14
2049_ushik_2	17	Barhi	17	4	13
2049_ushik_2	17	Barni	17	4	13
2049_ushik_2	17	Barthamo	17	4	13
2049_ushik_2	17	Basra	17	5	12
2049_ushik_2	17	Bawaadhim	17	4	13
2049_ushik_2	17	Bdmalki	17	5	12
2049_ushik_2	17	Beda_Ruf	17	4	13
2049_ushik_2	17	Begun	17	3	14
2049_ushik_2	17	Benosh	17	4	13
2049_ushik_2	17	Bent_Ess	17	5	12
2049_ushik_2	17	Be-Rehmi	17	5	12
2049_ushik_2	17	Bes_Helou	17	5	12
2049_ushik_2	17	Bidh-Hmam	17	5	12
2049_ushik_2	17	Black_Bo	17	5	12
2049_ushik_2	17	Bobdiar	17	4	13
2049_ushik_2	17	Bou_Fegg	17	6	11
2049_ushik_2	17	Bouman	17	5	12
2049_ushik_2	17	Bounarin	17	4	13
2049_ushik_2	17	Bourer	17	6	11
2049_ushik_2	17	Bouskri	17	5	12
2049_ushik_2	17	Bouslikh	17	4	13
2049_ushik_2	17	Bouzegar	17	5	12
2049_ushik_2	17	Bukezzine	17	6	11
2049_ushik_2	17	Chapshoq	17	5	12
2049_ushik_2	17	Cheddakh	17	5	12
2049_ushik_2	17	Chek_Bar	17	5	12
2049_ushik_2	17	Chichi	17	5	12
2049_ushik_2	17	D_Mbarka	17	3	14
2049_ushik_2	17	Deg_Hasan	17	4	13
2049_ushik_2	17	Deg_Nour	17	7	10
2049_ushik_2	17	Degla_Baida	17	5	12
2049_ushik_2	17	Deqqna	17	4	13
2049_ushik_2	17	Desi	17	4	13
2049_ushik_2	17	Dfor_Lgot	17	5	12
2049_ushik_2	17	Dguel_Mghas	17	6	11
2049_ushik_2	17	Dguel_Sidi_Khlil	17	5	12
2049_ushik_2	17	Dhaidi_w	17	6	11
2049_ushik_2	17	Dhakki	17	4	13
2049_ushik_2	17	Dogna	17	3	14
2049_ushik_2	17	Edaghed	17	3	14
2049_ushik_2	17	Fard	17	4	13
2049_ushik_2	17	Fard_Ahm	17	5	12
2049_ushik_2	17	Fardh_4	17	5	12
2049_ushik_2	17	Fari2	17	4	13
2049_ushik_2	17	Fasli	17	3	14
2049_ushik_2	17	Fazani	17	5	12
2049_ushik_2	17	Galbi41	17	5	12
2049_ushik_2	17	Gasbi	17	3	14
2049_ushik_2	17	Gondaila	17	5	12
2049_ushik_2	17	Goundi	17	4	13
2049_ushik_2	17	Gulistan	17	5	12
2049_ushik_2	17	Gurbago	17	5	12
2049_ushik_2	17	Hafsa	17	6	11
2049_ushik_2	17	Halawi	17	5	12
2049_ushik_2	17	Halwa	17	3	14
2049_ushik_2	17	Halwaya	17	3	14
2049_ushik_2	17	Hamra	17	4	13
2049_ushik_2	17	Hamraya_	17	5	12
2049_ushik_2	17	Hardasht	17	4	13
2049_ushik_2	17	Hassass	17	4	13
2049_ushik_2	17	Hawwa_wa	17	6	11
2049_ushik_2	17	Hayani	17	4	13
2049_ushik_2	17	Hilali	17	4	13
2049_ushik_2	17	Hob	17	5	12
2049_ushik_2	17	Horra	17	7	10
2049_ushik_2	17	Ighes_Nwagada	17	6	11
2049_ushik_2	17	Ja_maga	17	4	13
2049_ushik_2	17	Ja1	17	5	12
2049_ushik_2	17	Ja5	17	4	13
2049_ushik_2	17	Jahaske1	17	6	11
2049_ushik_2	17	Jahaske2	17	6	11
2049_ushik_2	17	Jale7	17	6	11
2049_ushik_2	17	Jaman	17	6	11
2049_ushik_2	17	Jesh_Nag	17	3	14
2049_ushik_2	17	Jesh_Ram	17	3	14
2049_ushik_2	17	Jhajhri	17	4	13
2049_ushik_2	17	Jibri	17	5	12
2049_ushik_2	17	Jihel	17	2	15
2049_ushik_2	17	Karblain	17	6	11
2049_ushik_2	17	Kaylanya	17	5	12
2049_ushik_2	17	Kentichi	17	4	13
2049_ushik_2	17	Khadraoui	17	5	12
2049_ushik_2	17	Khadrawi	17	4	13
2049_ushik_2	17	Khadri	17	4	13
2049_ushik_2	17	Khalass	17	4	13
2049_ushik_2	17	Khalass_O	17	5	12
2049_ushik_2	17	Khalt_Hm	17	4	13
2049_ushik_2	17	Khara_Bas	17	3	14
2049_ushik_2	17	Kharoch	17	4	13
2049_ushik_2	17	Khastawi	17	4	13
2049_ushik_2	17	Khmag	17	5	12
2049_ushik_2	17	Khori	17	4	13
2049_ushik_2	17	Khurmo	17	4	13
2049_ushik_2	17	Kila72	17	6	11
2049_ushik_2	17	Klair	17	4	13
2049_ushik_2	17	Koji74	17	5	12
2049_ushik_2	17	Kokna	17	6	11
2049_ushik_2	17	L_Deglet	17	3	14
2049_ushik_2	17	Lagou	17	6	11
2049_ushik_2	17	Laloo	17	4	13
2049_ushik_2	17	Loulou	17	4	13
2049_ushik_2	17	Mabseli	17	4	13
2049_ushik_2	17	Mad5	17	4	13
2049_ushik_2	17	Maga	17	4	13
2049_ushik_2	17	Mahalbit	17	5	12
2049_ushik_2	17	Makran	17	6	11
2049_ushik_2	17	Maktoom	17	5	12
2049_ushik_2	17	Malakabi	17	4	13
2049_ushik_2	17	Malti	17	5	12
2049_ushik_2	17	Marjaban	17	5	12
2049_ushik_2	17	Massara1	17	5	12
2049_ushik_2	17	Mayduhu3	17	6	11
2049_ushik_2	17	Medjoul	17	4	13
2049_ushik_2	17	Mesudiya	17	2	15
2049_ushik_2	17	Mobai	17	2	15
2049_ushik_2	17	Moussalli	17	3	14
2049_ushik_2	17	Naghal	17	3	14
2049_ushik_2	17	Naghal_H	17	4	13
2049_ushik_2	17	Naghayli	17	5	12
2049_ushik_2	17	Najda	17	3	14
2049_ushik_2	17	Nameishi	17	5	12
2049_ushik_2	17	Namiji1	17	4	13
2049_ushik_2	17	Nashu_elK	17	4	13
2049_ushik_2	17	Nashu_elW	17	5	12
2049_ushik_2	17	Om_elFr	17	3	14
2049_ushik_2	17	Om_elKha	17	5	12
2049_ushik_2	17	Otakanr	17	5	12
2049_ushik_2	17	Oum_Nhel	17	6	11
2049_ushik_2	17	Ouzamig	17	3	14
2049_ushik_2	17	Pashpag	17	4	13
2049_ushik_2	17	Peli_Sun	17	3	14
2049_ushik_2	17	Qaraqoda	17	4	13
2049_ushik_2	17	Qash_Aba	17	5	12
2049_ushik_2	17	Qash_alW	17	4	13
2049_ushik_2	17	Qash_Ara	17	5	12
2049_ushik_2	17	Qash_Ham	17	5	12
2049_ushik_2	17	Qash_zab	17	5	12
2049_ushik_2	17	Rajab	17	4	13
2049_ushik_2	17	Ramli	17	4	13
2049_ushik_2	17	rec_1212-REC37	16	2	14
2049_ushik_2	17	rec_1216-REC38	15	1	14
2049_ushik_2	17	Red_Lulu	17	3	14
2049_ushik_2	17	Rhaimya	17	5	12
2049_ushik_2	17	Rizaz	17	4	13
2049_ushik_2	17	Roghni	17	4	13
2049_ushik_2	17	Rotob	17	5	12
2049_ushik_2	17	Rukkan	17	4	13
2049_ushik_2	17	Sajho_Wa	17	4	13
2049_ushik_2	17	Samany	17	4	13
2049_ushik_2	17	Saylani	17	4	13
2049_ushik_2	17	Seib	17	3	14
2049_ushik_2	17	Seima	17	5	12
2049_ushik_2	17	Sekani	17	4	13
2049_ushik_2	17	Shado	17	6	11
2049_ushik_2	17	Shakri	17	2	15
2049_ushik_2	17	Shamran	17	6	11
2049_ushik_2	17	Sheikhani	17	5	12
2049_ushik_2	17	Siyali	17	5	12
2049_ushik_2	17	Surkh	17	4	13
2049_ushik_2	17	T_Alig	17	5	12
2049_ushik_2	17	T_Bou_Feg	17	5	12
2049_ushik_2	17	T_Deg_Bey	17	5	12
2049_ushik_2	17	T_Kenta	17	5	12
2049_ushik_2	17	Tadmant	17	4	13
2049_ushik_2	17	Taghera	17	5	12
2049_ushik_2	17	Taghiyat	17	6	11
2049_ushik_2	17	Talees	17	5	12
2049_ushik_2	17	Tantabec	17	4	13
2049_ushik_2	17	Tarchegui	17	5	12
2049_ushik_2	17	Tati	17	4	13
2049_ushik_2	17	Tazerzist	17	5	12
2049_ushik_2	17	theo_1450-THE13	17	6	11
2049_ushik_2	17	theo_1459-THE17	15	2	13
2049_ushik_2	17	theo_1463-THE21	15	2	13
2049_ushik_2	17	theo_1465-THE23	15	2	13
2049_ushik_2	17	theo_1467-THE25	15	2	13
2049_ushik_2	17	theo_1478-THE36	15	2	13
2049_ushik_2	17	theo_1487-THE44	15	1	14
2049_ushik_2	17	theo_1495-THE52	15	1	14
2049_ushik_2	17	theo_1507-THE74	16	2	14
2049_ushik_2	17	theo_1516-THE73	16	1	15
2049_ushik_2	17	Thorry	17	5	12
2049_ushik_2	17	Tiloum	17	4	13
2049_ushik_2	17	Timakur	17	5	12
2049_ushik_2	17	Timedjwel	17	5	12
2049_ushik_2	17	Timliha	16	5	11
2049_ushik_2	17	Tinazidhane	17	5	12
2049_ushik_2	17	Tinhud	17	4	13
2049_ushik_2	17	Tinicine	17	6	11
2049_ushik_2	17	Tinrigh	17	5	12
2049_ushik_2	17	Tizouyadj	17	4	13
2049_ushik_2	17	Umm_isSi	17	5	12
2049_ushik_2	17	Wahn_wal	17	4	13
2049_ushik_2	17	Wardi	17	4	13
2049_ushik_2	17	Washa6	17	4	13
2049_ushik_2	17	Zaghloul	17	5	12
2049_ushik_2	17	Zardo	17	3	14
2049_ushik_2	17	Zerin	17	7	10
2049_ushik_2	17	Zinzime	17	4	13
2049_ushik_2	17	Zog_El_Moggar	17	4	13
2051_alkak	17	2054_ushik_2	17	1	16
2051_alkak	17	2056_ushik_1	17	4	13
2051_alkak	17	2060_ushik_1	17	1	16
2051_alkak	17	2063_ushik_2	17	1	16
2051_alkak	17	2398_saaidi	17	1	16
2051_alkak	17	2399_saaidi	17	1	16
2051_alkak	17	2400_saaidi	17	1	16
2051_alkak	17	2401_saaidi	17	1	16
2051_alkak	17	2402_ushik_1	17	3	14
2051_alkak	17	2403_ushik_1	17	2	15
2051_alkak	17	2404_saaidi	17	1	16
2051_alkak	17	2405_tattagt	17	4	13
2051_alkak	17	2406_ushik_nekwayes	17	2	15
2051_alkak	17	2407_ushik_1	17	5	12
2051_alkak	17	2409_aghzal	17	3	14
2051_alkak	17	2410_ushik_am_aghzuz	17	5	12
2051_alkak	17	2411_ushik_1	16	2	14
2051_alkak	17	2412_ushik_ezzuwagh	17	2	15
2051_alkak	17	2413_feraldesert	17	2	15
2051_alkak	17	2414_feraldesert	17	3	14
2051_alkak	17	2415_ushik_1	17	3	14
2051_alkak	17	2416_alkak	16	16	0
2051_alkak	17	2417_alkak_wen_djemb	17	4	13
2051_alkak	17	2418_ushik_2	17	4	13
2051_alkak	17	2419_ushik_ezzuwagh	17	4	13
2051_alkak	17	2420_feraldesert	17	3	14
2051_alkak	17	2422_ushik_niqbel	17	4	13
2051_alkak	17	2423_ushik_niqbel	17	2	15
2051_alkak	17	2424_ushik_2	16	3	13
2051_alkak	17	2425_feraldesert	17	2	15
2051_alkak	17	2426_feraldesert	17	3	14
2051_alkak	17	2427_feraldesert	17	3	14
2051_alkak	17	2428_feraldesert	16	3	13
2051_alkak	17	2429_ushik_2	17	3	14
2051_alkak	17	2430_feraldesert	17	2	15
2051_alkak	17	2431_feraldesert	17	3	14
2051_alkak	17	2432_feraldesert	17	2	15
2051_alkak	17	2433_feraldesert	16	2	14
2051_alkak	17	3289_saaidi	17	1	16
2051_alkak	17	3290_saaidi	17	1	16
2051_alkak	17	3291_saaidi	17	1	16
2051_alkak	17	3292_saaidi	17	1	16
2051_alkak	17	3293_alkak	16	16	0
2051_alkak	17	3294_ghrom_aghzal	17	3	14
2051_alkak	17	3295_saaidi	17	1	16
2051_alkak	17	3296_ushik_niqbel	17	1	16
2051_alkak	17	3297_amenzu	17	2	15
2051_alkak	17	3298_saaidi	17	1	16
2051_alkak	17	3300_ushik_2	16	1	15
2051_alkak	17	3302_feraldesert	17	2	15
2051_alkak	17	3349_ushik_azzugagh	17	3	14
2051_alkak	17	3350_ushik_azzugagh	17	3	14
2051_alkak	17	3351_ushik_azzugagh	16	2	14
2051_alkak	17	3352_ushik_azzugagh	17	2	15
2051_alkak	17	3353_ushik_am_aghzuz	17	2	15
2051_alkak	17	3354_kaaibi	17	3	14
2051_alkak	17	3355_kaaibi	17	3	14
2051_alkak	17	3356_kaaibi	17	4	13
2051_alkak	17	3357_kaaibi	17	3	14
2051_alkak	17	3358_kaaibi	17	3	14
2051_alkak	17	3359_kaaibi	17	1	16
2051_alkak	17	3360_ushik_ezzuwagh	17	2	15
2051_alkak	17	3361_ushik_ezzuwagh	17	3	14
2051_alkak	17	3362_ushik_ezzuwagh	16	3	13
2051_alkak	17	3363_ushik_ezzuwagh	17	2	15
2051_alkak	17	3364_ushik_ezzuwagh	16	2	14
2051_alkak	17	3365_ushik_ezzuwagh	17	2	15
2051_alkak	17	3366_ghrom_saaid	17	2	15
2051_alkak	17	3367_ghrom_saaid	17	2	15
2051_alkak	17	3368_aghzal	17	3	14
2051_alkak	17	3369_aghzal	17	3	14
2051_alkak	17	3370_aghzal	17	3	14
2051_alkak	17	3371_saaidi	17	1	16
2051_alkak	17	3372_saaidi	17	1	16
2051_alkak	17	3373_tadjubart	17	1	16
2051_alkak	17	3374_tattagt	17	4	13
2051_alkak	17	3375_tattagt	17	4	13
2051_alkak	17	3376_tattagt	17	4	13
2051_alkak	17	3377_tattagt	17	2	15
2051_alkak	17	3378_tattagt	17	4	13
2051_alkak	17	3379_tattagt	17	4	13
2051_alkak	17	3380_alkak	16	16	0
2051_alkak	17	3381_alkak	16	16	0
2051_alkak	17	3382_alkak	16	16	0
2051_alkak	17	3383_alkak	16	16	0
2051_alkak	17	3384_alkak	16	16	0
2051_alkak	17	3385_alkak	16	16	0
2051_alkak	17	3386_alkak	16	16	0
2051_alkak	17	3387_alkak	16	16	0
2051_alkak	17	3388_ushik_niqbel	17	2	15
2051_alkak	17	3389_ushik_niqbel	17	4	13
2051_alkak	17	3390_ushik_niqbel	17	4	13
2051_alkak	17	3391_ushik_niqbel	17	4	13
2051_alkak	17	3392_ushik_niqbel	17	4	13
2051_alkak	17	3393_ushik_niqbel	17	4	13
2051_alkak	17	3394_ushik_niqbel	17	4	13
2051_alkak	17	3395_halu_en_ghanem	17	6	11
2051_alkak	17	3396_halu_en_ghanem	17	6	11
2051_alkak	17	3397_halu_en_ghanem	17	6	11
2051_alkak	17	3398_amenzu	17	2	15
2051_alkak	17	3399_amenzu	17	3	14
2051_alkak	17	3400_amenzu	17	5	12
2051_alkak	17	3401_amenzu	17	3	14
2051_alkak	17	3402_amenzu	17	1	16
2051_alkak	17	3403_amenzu	16	3	13
2051_alkak	17	3404_lekrawmet	17	1	16
2051_alkak	17	3405_lekrawmet	17	3	14
2051_alkak	17	3406_lekrawmet	17	1	16
2051_alkak	17	3407_lekrawmet	17	2	15
2051_alkak	17	3408_alkak_wen_djemb	17	2	15
2051_alkak	17	3409_alkak_wen_djemb	17	2	15
2051_alkak	17	3410_alkak_wen_djemb	17	2	15
2051_alkak	17	3411_alkak_wen_djemb	17	2	15
2051_alkak	17	3412_alkak_wen_djemb	17	2	15
2051_alkak	17	3413_ghrom_aghzal	17	1	16
2051_alkak	17	3414_ghrom_aghzal	17	3	14
2051_alkak	17	3415_ghrom_aghzal	16	16	0
2051_alkak	17	3416_ghrom_aghzal	17	3	14
2051_alkak	17	3417_ghrom_aghzal	17	4	13
2051_alkak	17	3418_ushik_2	17	4	13
2051_alkak	17	3419_ushik_2	17	3	14
2051_alkak	17	3420_ushik_2	16	4	12
2051_alkak	17	3421_ushik_2	17	3	14
2051_alkak	17	3422_ushik_2	16	2	14
2051_alkak	17	3423_ushik_2	17	4	13
2051_alkak	17	3424_ushik_2	17	5	12
2051_alkak	17	3425_ushik_2	17	1	16
2051_alkak	17	3426_ushik_2	17	2	15
2051_alkak	17	3427_ushik_2	16	2	14
2051_alkak	17	3428_ushik_2	17	3	14
2051_alkak	17	3429_ushik_2	17	2	15
2051_alkak	17	3430_ushik_2	17	2	15
2051_alkak	17	3431_ushik_2	17	2	15
2051_alkak	17	3432_ushik_1	17	2	15
2051_alkak	17	3433_ushik_1	17	2	15
2051_alkak	17	3434_ushik_1	17	2	15
2051_alkak	17	3435_ushik_1	17	1	16
2051_alkak	17	3436_ushik_1	16	2	14
2051_alkak	17	3437_ushik_1	17	2	15
2051_alkak	17	3438_ushik_1	17	3	14
2051_alkak	17	3439_ushik_1	17	1	16
2051_alkak	17	3440_ushik_1	17	2	15
2051_alkak	17	3441_ushik_1	17	4	13
2051_alkak	17	3442_ushik_nekwayes	17	1	16
2051_alkak	17	3443_ushik_nekwayes	17	1	16
2051_alkak	17	3444_ushik_nekwayes	17	1	16
2051_alkak	17	3445_ushik_nekwayes	17	1	16
2051_alkak	17	3446_ushik_nekwayes	17	5	12
2051_alkak	17	3447_ushik_nekwayes	15	4	11
2051_alkak	17	3448_ushik_nekwayes	17	1	16
2051_alkak	17	3449_ushik_nekwayes	16	1	15
2051_alkak	17	3450_ushik_nekwayes	17	1	16
2051_alkak	17	3451_ushik_nekwayes	17	3	14
2051_alkak	17	3456_tattagt	17	4	13
2051_alkak	17	3457_tazuwaght	17	1	16
2051_alkak	17	3458_ushik_niqbel	17	4	13
2051_alkak	17	3459_ushik_niqbel	17	4	13
2051_alkak	17	3460_ushik_1	17	3	14
2051_alkak	17	3461_feraldesert	17	2	15
2051_alkak	17	3462_feraldesert	17	2	15
2051_alkak	17	3463_feraldesert	17	2	15
2051_alkak	17	3464_feraldesert	17	4	13
2051_alkak	17	3465_feraldesert	17	4	13
2051_alkak	17	3466_feraldesert	17	2	15
2051_alkak	17	3467_feraldesert	16	3	13
2051_alkak	17	3468_feraldesert	16	3	13
2051_alkak	17	3469_feraldesert	17	2	15
2051_alkak	17	3470_feraldesert	16	4	12
2051_alkak	17	3471_feraldesert	17	5	12
2051_alkak	17	3472_feraldesert	17	2	15
2051_alkak	17	3473_feraldesert	17	4	13
2051_alkak	17	3474_feraldesert	17	2	15
2051_alkak	17	3475_feraldesert	16	2	14
2051_alkak	17	Abdel_Azzaz	17	2	15
2051_alkak	17	Abou_Da	17	3	14
2051_alkak	17	Abu_Saba	17	2	15
2051_alkak	17	Aghammu	17	3	14
2051_alkak	17	Aguelid	17	2	15
2051_alkak	17	Ahardane	17	2	15
2051_alkak	17	Ahmar	17	3	14
2051_alkak	17	Ahmar_se	17	2	15
2051_alkak	17	Akhrot	17	2	15
2051_alkak	17	Amari	17	4	13
2051_alkak	17	Amhat	17	2	15
2051_alkak	17	Amir_Haj	17	4	13
2051_alkak	17	Amreer	17	2	15
2051_alkak	17	Andekly	17	2	15
2051_alkak	17	Angou	17	2	15
2051_alkak	17	Aqdool	17	5	12
2051_alkak	17	Aqiba	17	3	14
2051_alkak	17	Arebi	17	3	14
2051_alkak	17	Arechti	17	4	13
2051_alkak	17	Aseel	17	2	15
2051_alkak	17	Asemmat	17	4	13
2051_alkak	17	Ashrasi	17	4	13
2051_alkak	17	Awreeq	17	3	14
2051_alkak	17	Babrw46	17	3	14
2051_alkak	17	Badmi	17	2	15
2051_alkak	17	Badrayah	17	4	13
2051_alkak	17	Bagal_abd	17	2	15
2051_alkak	17	Bagal_Aby	17	3	14
2051_alkak	17	Bahlani_m	17	3	14
2051_alkak	17	Baki	17	2	15
2051_alkak	17	Barakawi	17	4	13
2051_alkak	17	Barhi	17	3	14
2051_alkak	17	Barni	17	4	13
2051_alkak	17	Barthamo	17	3	14
2051_alkak	17	Basra	17	3	14
2051_alkak	17	Bawaadhim	17	3	14
2051_alkak	17	Bdmalki	17	2	15
2051_alkak	17	Beda_Ruf	17	4	13
2051_alkak	17	Begun	17	3	14
2051_alkak	17	Benosh	17	3	14
2051_alkak	17	Bent_Ess	17	3	14
2051_alkak	17	Be-Rehmi	17	4	13
2051_alkak	17	Bes_Helou	17	4	13
2051_alkak	17	Bidh-Hmam	17	3	14
2051_alkak	17	Black_Bo	17	2	15
2051_alkak	17	Bobdiar	17	2	15
2051_alkak	17	Bou_Fegg	17	3	14
2051_alkak	17	Bouman	17	4	13
2051_alkak	17	Bounarin	17	2	15
2051_alkak	17	Bourer	17	2	15
2051_alkak	17	Bouskri	17	3	14
2051_alkak	17	Bouslikh	17	3	14
2051_alkak	17	Bouzegar	17	2	15
2051_alkak	17	Bukezzine	17	3	14
2051_alkak	17	Chapshoq	17	2	15
2051_alkak	17	Cheddakh	17	3	14
2051_alkak	17	Chek_Bar	17	3	14
2051_alkak	17	Chichi	17	2	15
2051_alkak	17	D_Mbarka	17	4	13
2051_alkak	17	Deg_Hasan	17	4	13
2051_alkak	17	Deg_Nour	17	3	14
2051_alkak	17	Degla_Baida	17	3	14
2051_alkak	17	Deqqna	17	3	14
2051_alkak	17	Desi	17	2	15
2051_alkak	17	Dfor_Lgot	17	3	14
2051_alkak	17	Dguel_Mghas	17	2	15
2051_alkak	17	Dguel_Sidi_Khlil	17	2	15
2051_alkak	17	Dhaidi_w	17	2	15
2051_alkak	17	Dhakki	17	3	14
2051_alkak	17	Dogna	17	4	13
2051_alkak	17	Edaghed	17	3	14
2051_alkak	17	Fard	17	2	15
2051_alkak	17	Fard_Ahm	17	2	15
2051_alkak	17	Fardh_4	17	2	15
2051_alkak	17	Fari2	17	2	15
2051_alkak	17	Fasli	17	3	14
2051_alkak	17	Fazani	17	4	13
2051_alkak	17	Galbi41	17	2	15
2051_alkak	17	Gasbi	17	3	14
2051_alkak	17	Gondaila	17	4	13
2051_alkak	17	Goundi	17	3	14
2051_alkak	17	Gulistan	17	2	15
2051_alkak	17	Gurbago	17	2	15
2051_alkak	17	Hafsa	17	3	14
2051_alkak	17	Halawi	17	3	14
2051_alkak	17	Halwa	17	6	11
2051_alkak	17	Halwaya	17	6	11
2051_alkak	17	Hamra	17	2	15
2051_alkak	17	Hamraya_	17	3	14
2051_alkak	17	Hardasht	17	2	15
2051_alkak	17	Hassass	17	2	15
2051_alkak	17	Hawwa_wa	17	2	15
2051_alkak	17	Hayani	17	4	13
2051_alkak	17	Hilali	17	2	15
2051_alkak	17	Hob	17	3	14
2051_alkak	17	Horra	17	4	13
2051_alkak	17	Ighes_Nwagada	17	3	14
2051_alkak	17	Ja_maga	17	3	14
2051_alkak	17	Ja1	17	2	15
2051_alkak	17	Ja5	17	2	15
2051_alkak	17	Jahaske1	17	5	12
2051_alkak	17	Jahaske2	17	2	15
2051_alkak	17	Jale7	17	3	14
2051_alkak	17	Jaman	17	2	15
2051_alkak	17	Jesh_Nag	17	4	13
2051_alkak	17	Jesh_Ram	17	1	16
2051_alkak	17	Jhajhri	17	3	14
2051_alkak	17	Jibri	17	2	15
2051_alkak	17	Jihel	17	2	15
2051_alkak	17	Karblain	17	2	15
2051_alkak	17	Kaylanya	17	3	14
2051_alkak	17	Kentichi	17	3	14
2051_alkak	17	Khadraoui	17	2	15
2051_alkak	17	Khadrawi	17	2	15
2051_alkak	17	Khadri	17	4	13
2051_alkak	17	Khalass	17	3	14
2051_alkak	17	Khalass_O	17	3	14
2051_alkak	17	Khalt_Hm	17	3	14
2051_alkak	17	Khara_Bas	17	2	15
2051_alkak	17	Kharoch	17	2	15
2051_alkak	17	Khastawi	17	2	15
2051_alkak	17	Khmag	17	3	14
2051_alkak	17	Khori	17	3	14
2051_alkak	17	Khurmo	17	3	14
2051_alkak	17	Kila72	17	3	14
2051_alkak	17	Klair	17	3	14
2051_alkak	17	Koji74	17	3	14
2051_alkak	17	Kokna	17	2	15
2051_alkak	17	L_Deglet	17	4	13
2051_alkak	17	Lagou	17	3	14
2051_alkak	17	Laloo	17	4	13
2051_alkak	17	Loulou	17	4	13
2051_alkak	17	Mabseli	17	2	15
2051_alkak	17	Mad5	17	3	14
2051_alkak	17	Maga	17	3	14
2051_alkak	17	Mahalbit	17	2	15
2051_alkak	17	Makran	17	5	12
2051_alkak	17	Maktoom	17	2	15
2051_alkak	17	Malakabi	17	3	14
2051_alkak	17	Malti	17	4	13
2051_alkak	17	Marjaban	17	3	14
2051_alkak	17	Massara1	17	3	14
2051_alkak	17	Mayduhu3	17	2	15
2051_alkak	17	Medjoul	17	3	14
2051_alkak	17	Mesudiya	17	3	14
2051_alkak	17	Mobai	17	3	14
2051_alkak	17	Moussalli	17	1	16
2051_alkak	17	Naghal	17	3	14
2051_alkak	17	Naghal_H	17	3	14
2051_alkak	17	Naghayli	17	2	15
2051_alkak	17	Najda	17	2	15
2051_alkak	17	Nameishi	17	2	15
2051_alkak	17	Namiji1	17	2	15
2051_alkak	17	Nashu_elK	17	2	15
2051_alkak	17	Nashu_elW	17	2	15
2051_alkak	17	Om_elFr	17	3	14
2051_alkak	17	Om_elKha	17	4	13
2051_alkak	17	Otakanr	17	2	15
2051_alkak	17	Oum_Nhel	17	3	14
2051_alkak	17	Ouzamig	17	3	14
2051_alkak	17	Pashpag	17	3	14
2051_alkak	17	Peli_Sun	17	2	15
2051_alkak	17	Qaraqoda	17	3	14
2051_alkak	17	Qash_Aba	17	2	15
2051_alkak	17	Qash_alW	17	3	14
2051_alkak	17	Qash_Ara	17	1	16
2051_alkak	17	Qash_Ham	17	2	15
2051_alkak	17	Qash_zab	17	3	14
2051_alkak	17	Rajab	17	2	15
2051_alkak	17	Ramli	17	2	15
2051_alkak	17	rec_1212-REC37	16	1	15
2051_alkak	17	rec_1216-REC38	15	1	14
2051_alkak	17	Red_Lulu	17	4	13
2051_alkak	17	Rhaimya	17	3	14
2051_alkak	17	Rizaz	17	2	15
2051_alkak	17	Roghni	17	2	15
2051_alkak	17	Rotob	17	4	13
2051_alkak	17	Rukkan	17	4	13
2051_alkak	17	Sajho_Wa	17	2	15
2051_alkak	17	Samany	17	2	15
2051_alkak	17	Saylani	17	2	15
2051_alkak	17	Seib	17	4	13
2051_alkak	17	Seima	17	3	14
2051_alkak	17	Sekani	17	3	14
2051_alkak	17	Shado	17	3	14
2051_alkak	17	Shakri	17	3	14
2051_alkak	17	Shamran	17	3	14
2051_alkak	17	Sheikhani	17	2	15
2051_alkak	17	Siyali	17	2	15
2051_alkak	17	Surkh	17	2	15
2051_alkak	17	T_Alig	17	2	15
2051_alkak	17	T_Bou_Feg	17	5	12
2051_alkak	17	T_Deg_Bey	17	4	13
2051_alkak	17	T_Kenta	17	3	14
2051_alkak	17	Tadmant	17	3	14
2051_alkak	17	Taghera	17	2	15
2051_alkak	17	Taghiyat	17	2	15
2051_alkak	17	Talees	17	2	15
2051_alkak	17	Tantabec	17	2	15
2051_alkak	17	Tarchegui	17	4	13
2051_alkak	17	Tati	17	2	15
2051_alkak	17	Tazerzist	17	3	14
2051_alkak	17	theo_1450-THE13	17	2	15
2051_alkak	17	theo_1459-THE17	15	2	13
2051_alkak	17	theo_1463-THE21	15	2	13
2051_alkak	17	theo_1465-THE23	15	2	13
2051_alkak	17	theo_1467-THE25	15	2	13
2051_alkak	17	theo_1478-THE36	15	2	13
2051_alkak	17	theo_1487-THE44	15	1	14
2051_alkak	17	theo_1495-THE52	15	1	14
2051_alkak	17	theo_1507-THE74	16	2	14
2051_alkak	17	theo_1516-THE73	16	1	15
2051_alkak	17	Thorry	17	2	15
2051_alkak	17	Tiloum	17	3	14
2051_alkak	17	Timakur	17	2	15
2051_alkak	17	Timedjwel	17	4	13
2051_alkak	17	Timliha	16	2	14
2051_alkak	17	Tinazidhane	17	2	15
2051_alkak	17	Tinhud	17	2	15
2051_alkak	17	Tinicine	17	3	14
2051_alkak	17	Tinrigh	17	3	14
2051_alkak	17	Tizouyadj	17	3	14
2051_alkak	17	Umm_isSi	17	3	14
2051_alkak	17	Wahn_wal	17	3	14
2051_alkak	17	Wardi	17	3	14
2051_alkak	17	Washa6	17	3	14
2051_alkak	17	Zaghloul	17	3	14
2051_alkak	17	Zardo	17	1	16
2051_alkak	17	Zerin	17	2	15
2051_alkak	17	Zinzime	17	3	14
2051_alkak	17	Zog_El_Moggar	17	3	14
2054_ushik_2	17	2056_ushik_1	17	6	11
2054_ushik_2	17	2060_ushik_1	17	5	12
2054_ushik_2	17	2063_ushik_2	17	7	10
2054_ushik_2	17	2398_saaidi	17	7	10
2054_ushik_2	17	2399_saaidi	17	7	10
2054_ushik_2	17	2400_saaidi	17	7	10
2054_ushik_2	17	2401_saaidi	17	7	10
2054_ushik_2	17	2402_ushik_1	17	3	14
2054_ushik_2	17	2403_ushik_1	17	2	15
2054_ushik_2	17	2404_saaidi	17	7	10
2054_ushik_2	17	2405_tattagt	17	4	13
2054_ushik_2	17	2406_ushik_nekwayes	17	5	12
2054_ushik_2	17	2407_ushik_1	17	2	15
2054_ushik_2	17	2409_aghzal	17	4	13
2054_ushik_2	17	2410_ushik_am_aghzuz	17	4	13
2054_ushik_2	17	2411_ushik_1	16	3	13
2054_ushik_2	17	2412_ushik_ezzuwagh	17	4	13
2054_ushik_2	17	2413_feraldesert	17	3	14
2054_ushik_2	17	2414_feraldesert	17	3	14
2054_ushik_2	17	2415_ushik_1	17	3	14
2054_ushik_2	17	2416_alkak	16	1	15
2054_ushik_2	17	2417_alkak_wen_djemb	17	3	14
2054_ushik_2	17	2418_ushik_2	17	4	13
2054_ushik_2	17	2419_ushik_ezzuwagh	17	7	10
2054_ushik_2	17	2420_feraldesert	17	2	15
2054_ushik_2	17	2422_ushik_niqbel	17	7	10
2054_ushik_2	17	2423_ushik_niqbel	17	4	13
2054_ushik_2	17	2424_ushik_2	16	1	15
2054_ushik_2	17	2425_feraldesert	17	4	13
2054_ushik_2	17	2426_feraldesert	17	3	14
2054_ushik_2	17	2427_feraldesert	17	4	13
2054_ushik_2	17	2428_feraldesert	16	3	13
2054_ushik_2	17	2429_ushik_2	17	7	10
2054_ushik_2	17	2430_feraldesert	17	2	15
2054_ushik_2	17	2431_feraldesert	17	2	15
2054_ushik_2	17	2432_feraldesert	17	5	12
2054_ushik_2	17	2433_feraldesert	16	1	15
2054_ushik_2	17	3289_saaidi	17	7	10
2054_ushik_2	17	3290_saaidi	17	7	10
2054_ushik_2	17	3291_saaidi	17	7	10
2054_ushik_2	17	3292_saaidi	17	7	10
2054_ushik_2	17	3293_alkak	16	1	15
2054_ushik_2	17	3294_ghrom_aghzal	17	3	14
2054_ushik_2	17	3295_saaidi	17	7	10
2054_ushik_2	17	3296_ushik_niqbel	17	6	11
2054_ushik_2	17	3297_amenzu	17	5	12
2054_ushik_2	17	3298_saaidi	17	7	10
2054_ushik_2	17	3300_ushik_2	16	4	12
2054_ushik_2	17	3302_feraldesert	17	2	15
2054_ushik_2	17	3349_ushik_azzugagh	17	4	13
2054_ushik_2	17	3350_ushik_azzugagh	17	6	11
2054_ushik_2	17	3351_ushik_azzugagh	16	6	10
2054_ushik_2	17	3352_ushik_azzugagh	17	4	13
2054_ushik_2	17	3353_ushik_am_aghzuz	17	3	14
2054_ushik_2	17	3354_kaaibi	17	6	11
2054_ushik_2	17	3355_kaaibi	17	2	15
2054_ushik_2	17	3356_kaaibi	17	6	11
2054_ushik_2	17	3357_kaaibi	17	3	14
2054_ushik_2	17	3358_kaaibi	17	4	13
2054_ushik_2	17	3359_kaaibi	17	3	14
2054_ushik_2	17	3360_ushik_ezzuwagh	17	2	15
2054_ushik_2	17	3361_ushik_ezzuwagh	17	4	13
2054_ushik_2	17	3362_ushik_ezzuwagh	16	3	13
2054_ushik_2	17	3363_ushik_ezzuwagh	17	3	14
2054_ushik_2	17	3364_ushik_ezzuwagh	16	6	10
2054_ushik_2	17	3365_ushik_ezzuwagh	17	4	13
2054_ushik_2	17	3366_ghrom_saaid	17	5	12
2054_ushik_2	17	3367_ghrom_saaid	17	6	11
2054_ushik_2	17	3368_aghzal	17	4	13
2054_ushik_2	17	3369_aghzal	17	4	13
2054_ushik_2	17	3370_aghzal	17	4	13
2054_ushik_2	17	3371_saaidi	17	7	10
2054_ushik_2	17	3372_saaidi	17	7	10
2054_ushik_2	17	3373_tadjubart	17	7	10
2054_ushik_2	17	3374_tattagt	17	4	13
2054_ushik_2	17	3375_tattagt	17	4	13
2054_ushik_2	17	3376_tattagt	17	4	13
2054_ushik_2	17	3377_tattagt	17	3	14
2054_ushik_2	17	3378_tattagt	17	4	13
2054_ushik_2	17	3379_tattagt	17	4	13
2054_ushik_2	17	3380_alkak	16	1	15
2054_ushik_2	17	3381_alkak	16	1	15
2054_ushik_2	17	3382_alkak	16	1	15
2054_ushik_2	17	3383_alkak	16	1	15
2054_ushik_2	17	3384_alkak	16	1	15
2054_ushik_2	17	3385_alkak	16	1	15
2054_ushik_2	17	3386_alkak	16	1	15
2054_ushik_2	17	3387_alkak	16	1	15
2054_ushik_2	17	3388_ushik_niqbel	17	3	14
2054_ushik_2	17	3389_ushik_niqbel	17	7	10
2054_ushik_2	17	3390_ushik_niqbel	17	7	10
2054_ushik_2	17	3391_ushik_niqbel	17	7	10
2054_ushik_2	17	3392_ushik_niqbel	17	7	10
2054_ushik_2	17	3393_ushik_niqbel	17	7	10
2054_ushik_2	17	3394_ushik_niqbel	17	7	10
2054_ushik_2	17	3395_halu_en_ghanem	17	2	15
2054_ushik_2	17	3396_halu_en_ghanem	17	2	15
2054_ushik_2	17	3397_halu_en_ghanem	17	2	15
2054_ushik_2	17	3398_amenzu	17	3	14
2054_ushik_2	17	3399_amenzu	17	4	13
2054_ushik_2	17	3400_amenzu	17	2	15
2054_ushik_2	17	3401_amenzu	17	4	13
2054_ushik_2	17	3402_amenzu	17	5	12
2054_ushik_2	17	3403_amenzu	16	3	13
2054_ushik_2	17	3404_lekrawmet	17	4	13
2054_ushik_2	17	3405_lekrawmet	17	8	9
2054_ushik_2	17	3406_lekrawmet	17	7	10
2054_ushik_2	17	3407_lekrawmet	17	5	12
2054_ushik_2	17	3408_alkak_wen_djemb	17	3	14
2054_ushik_2	17	3409_alkak_wen_djemb	17	4	13
2054_ushik_2	17	3410_alkak_wen_djemb	17	4	13
2054_ushik_2	17	3411_alkak_wen_djemb	17	4	13
2054_ushik_2	17	3412_alkak_wen_djemb	17	4	13
2054_ushik_2	17	3413_ghrom_aghzal	17	4	13
2054_ushik_2	17	3414_ghrom_aghzal	17	5	12
2054_ushik_2	17	3415_ghrom_aghzal	16	1	15
2054_ushik_2	17	3416_ghrom_aghzal	17	3	14
2054_ushik_2	17	3417_ghrom_aghzal	17	2	15
2054_ushik_2	17	3418_ushik_2	17	4	13
2054_ushik_2	17	3419_ushik_2	17	3	14
2054_ushik_2	17	3420_ushik_2	16	4	12
2054_ushik_2	17	3421_ushik_2	17	2	15
2054_ushik_2	17	3422_ushik_2	16	4	12
2054_ushik_2	17	3423_ushik_2	17	4	13
2054_ushik_2	17	3424_ushik_2	17	5	12
2054_ushik_2	17	3425_ushik_2	17	7	10
2054_ushik_2	17	3426_ushik_2	17	4	13
2054_ushik_2	17	3427_ushik_2	16	4	12
2054_ushik_2	17	3428_ushik_2	17	4	13
2054_ushik_2	17	3429_ushik_2	17	2	15
2054_ushik_2	17	3430_ushik_2	17	6	11
2054_ushik_2	17	3431_ushik_2	17	2	15
2054_ushik_2	17	3432_ushik_1	17	4	13
2054_ushik_2	17	3433_ushik_1	17	3	14
2054_ushik_2	17	3434_ushik_1	17	3	14
2054_ushik_2	17	3435_ushik_1	17	3	14
2054_ushik_2	17	3436_ushik_1	16	1	15
2054_ushik_2	17	3437_ushik_1	17	3	14
2054_ushik_2	17	3438_ushik_1	17	3	14
2054_ushik_2	17	3439_ushik_1	17	7	10
2054_ushik_2	17	3440_ushik_1	17	2	15
2054_ushik_2	17	3441_ushik_1	17	3	14
2054_ushik_2	17	3442_ushik_nekwayes	17	5	12
2054_ushik_2	17	3443_ushik_nekwayes	17	7	10
2054_ushik_2	17	3444_ushik_nekwayes	17	4	13
2054_ushik_2	17	3445_ushik_nekwayes	17	3	14
2054_ushik_2	17	3446_ushik_nekwayes	17	3	14
2054_ushik_2	17	3447_ushik_nekwayes	15	3	12
2054_ushik_2	17	3448_ushik_nekwayes	17	7	10
2054_ushik_2	17	3449_ushik_nekwayes	16	7	9
2054_ushik_2	17	3450_ushik_nekwayes	17	7	10
2054_ushik_2	17	3451_ushik_nekwayes	17	7	10
2054_ushik_2	17	3456_tattagt	17	4	13
2054_ushik_2	17	3457_tazuwaght	17	2	15
2054_ushik_2	17	3458_ushik_niqbel	17	7	10
2054_ushik_2	17	3459_ushik_niqbel	17	7	10
2054_ushik_2	17	3460_ushik_1	17	2	15
2054_ushik_2	17	3461_feraldesert	17	3	14
2054_ushik_2	17	3462_feraldesert	17	8	9
2054_ushik_2	17	3463_feraldesert	17	5	12
2054_ushik_2	17	3464_feraldesert	17	5	12
2054_ushik_2	17	3465_feraldesert	17	4	13
2054_ushik_2	17	3466_feraldesert	17	6	11
2054_ushik_2	17	3467_feraldesert	16	2	14
2054_ushik_2	17	3468_feraldesert	16	2	14
2054_ushik_2	17	3469_feraldesert	17	3	14
2054_ushik_2	17	3470_feraldesert	16	4	12
2054_ushik_2	17	3471_feraldesert	17	2	15
2054_ushik_2	17	3472_feraldesert	17	4	13
2054_ushik_2	17	3473_feraldesert	17	2	15
2054_ushik_2	17	3474_feraldesert	17	3	14
2054_ushik_2	17	3475_feraldesert	16	2	14
2054_ushik_2	17	Abdel_Azzaz	17	2	15
2054_ushik_2	17	Abou_Da	17	2	15
2054_ushik_2	17	Abu_Saba	17	2	15
2054_ushik_2	17	Aghammu	17	5	12
2054_ushik_2	17	Aguelid	17	5	12
2054_ushik_2	17	Ahardane	17	2	15
2054_ushik_2	17	Ahmar	17	5	12
2054_ushik_2	17	Ahmar_se	17	5	12
2054_ushik_2	17	Akhrot	17	2	15
2054_ushik_2	17	Amari	17	3	14
2054_ushik_2	17	Amhat	17	4	13
2054_ushik_2	17	Amir_Haj	17	1	16
2054_ushik_2	17	Amreer	17	2	15
2054_ushik_2	17	Andekly	17	4	13
2054_ushik_2	17	Angou	17	3	14
2054_ushik_2	17	Aqdool	17	4	13
2054_ushik_2	17	Aqiba	17	2	15
2054_ushik_2	17	Arebi	17	2	15
2054_ushik_2	17	Arechti	17	3	14
2054_ushik_2	17	Aseel	17	4	13
2054_ushik_2	17	Asemmat	17	3	14
2054_ushik_2	17	Ashrasi	17	0	17
2054_ushik_2	17	Awreeq	17	3	14
2054_ushik_2	17	Babrw46	17	4	13
2054_ushik_2	17	Badmi	17	4	13
2054_ushik_2	17	Badrayah	17	1	16
2054_ushik_2	17	Bagal_abd	17	3	14
2054_ushik_2	17	Bagal_Aby	17	2	15
2054_ushik_2	17	Bahlani_m	17	1	16
2054_ushik_2	17	Baki	17	2	15
2054_ushik_2	17	Barakawi	17	3	14
2054_ushik_2	17	Barhi	17	4	13
2054_ushik_2	17	Barni	17	2	15
2054_ushik_2	17	Barthamo	17	3	14
2054_ushik_2	17	Basra	17	3	14
2054_ushik_2	17	Bawaadhim	17	2	15
2054_ushik_2	17	Bdmalki	17	3	14
2054_ushik_2	17	Beda_Ruf	17	4	13
2054_ushik_2	17	Begun	17	3	14
2054_ushik_2	17	Benosh	17	1	16
2054_ushik_2	17	Bent_Ess	17	2	15
2054_ushik_2	17	Be-Rehmi	17	3	14
2054_ushik_2	17	Bes_Helou	17	2	15
2054_ushik_2	17	Bidh-Hmam	17	2	15
2054_ushik_2	17	Black_Bo	17	2	15
2054_ushik_2	17	Bobdiar	17	3	14
2054_ushik_2	17	Bou_Fegg	17	2	15
2054_ushik_2	17	Bouman	17	3	14
2054_ushik_2	17	Bounarin	17	4	13
2054_ushik_2	17	Bourer	17	3	14
2054_ushik_2	17	Bouskri	17	2	15
2054_ushik_2	17	Bouslikh	17	3	14
2054_ushik_2	17	Bouzegar	17	2	15
2054_ushik_2	17	Bukezzine	17	4	13
2054_ushik_2	17	Chapshoq	17	2	15
2054_ushik_2	17	Cheddakh	17	5	12
2054_ushik_2	17	Chek_Bar	17	1	16
2054_ushik_2	17	Chichi	17	2	15
2054_ushik_2	17	D_Mbarka	17	4	13
2054_ushik_2	17	Deg_Hasan	17	3	14
2054_ushik_2	17	Deg_Nour	17	4	13
2054_ushik_2	17	Degla_Baida	17	2	15
2054_ushik_2	17	Deqqna	17	5	12
2054_ushik_2	17	Desi	17	3	14
2054_ushik_2	17	Dfor_Lgot	17	3	14
2054_ushik_2	17	Dguel_Mghas	17	3	14
2054_ushik_2	17	Dguel_Sidi_Khlil	17	2	15
2054_ushik_2	17	Dhaidi_w	17	3	14
2054_ushik_2	17	Dhakki	17	3	14
2054_ushik_2	17	Dogna	17	5	12
2054_ushik_2	17	Edaghed	17	1	16
2054_ushik_2	17	Fard	17	3	14
2054_ushik_2	17	Fard_Ahm	17	2	15
2054_ushik_2	17	Fardh_4	17	3	14
2054_ushik_2	17	Fari2	17	2	15
2054_ushik_2	17	Fasli	17	2	15
2054_ushik_2	17	Fazani	17	3	14
2054_ushik_2	17	Galbi41	17	2	15
2054_ushik_2	17	Gasbi	17	4	13
2054_ushik_2	17	Gondaila	17	3	14
2054_ushik_2	17	Goundi	17	3	14
2054_ushik_2	17	Gulistan	17	3	14
2054_ushik_2	17	Gurbago	17	3	14
2054_ushik_2	17	Hafsa	17	3	14
2054_ushik_2	17	Halawi	17	2	15
2054_ushik_2	17	Halwa	17	2	15
2054_ushik_2	17	Halwaya	17	2	15
2054_ushik_2	17	Hamra	17	3	14
2054_ushik_2	17	Hamraya_	17	3	14
2054_ushik_2	17	Hardasht	17	3	14
2054_ushik_2	17	Hassass	17	2	15
2054_ushik_2	17	Hawwa_wa	17	2	15
2054_ushik_2	17	Hayani	17	3	14
2054_ushik_2	17	Hilali	17	3	14
2054_ushik_2	17	Hob	17	2	15
2054_ushik_2	17	Horra	17	1	16
2054_ushik_2	17	Ighes_Nwagada	17	3	14
2054_ushik_2	17	Ja_maga	17	2	15
2054_ushik_2	17	Ja1	17	3	14
2054_ushik_2	17	Ja5	17	2	15
2054_ushik_2	17	Jahaske1	17	2	15
2054_ushik_2	17	Jahaske2	17	5	12
2054_ushik_2	17	Jale7	17	3	14
2054_ushik_2	17	Jaman	17	2	15
2054_ushik_2	17	Jesh_Nag	17	1	16
2054_ushik_2	17	Jesh_Ram	17	1	16
2054_ushik_2	17	Jhajhri	17	2	15
2054_ushik_2	17	Jibri	17	2	15
2054_ushik_2	17	Jihel	17	1	16
2054_ushik_2	17	Karblain	17	2	15
2054_ushik_2	17	Kaylanya	17	2	15
2054_ushik_2	17	Kentichi	17	1	16
2054_ushik_2	17	Khadraoui	17	3	14
2054_ushik_2	17	Khadrawi	17	4	13
2054_ushik_2	17	Khadri	17	4	13
2054_ushik_2	17	Khalass	17	3	14
2054_ushik_2	17	Khalass_O	17	3	14
2054_ushik_2	17	Khalt_Hm	17	1	16
2054_ushik_2	17	Khara_Bas	17	2	15
2054_ushik_2	17	Kharoch	17	2	15
2054_ushik_2	17	Khastawi	17	3	14
2054_ushik_2	17	Khmag	17	3	14
2054_ushik_2	17	Khori	17	3	14
2054_ushik_2	17	Khurmo	17	4	13
2054_ushik_2	17	Kila72	17	3	14
2054_ushik_2	17	Klair	17	4	13
2054_ushik_2	17	Koji74	17	2	15
2054_ushik_2	17	Kokna	17	4	13
2054_ushik_2	17	L_Deglet	17	5	12
2054_ushik_2	17	Lagou	17	3	14
2054_ushik_2	17	Laloo	17	3	14
2054_ushik_2	17	Loulou	17	2	15
2054_ushik_2	17	Mabseli	17	3	14
2054_ushik_2	17	Mad5	17	2	15
2054_ushik_2	17	Maga	17	5	12
2054_ushik_2	17	Mahalbit	17	3	14
2054_ushik_2	17	Makran	17	3	14
2054_ushik_2	17	Maktoom	17	3	14
2054_ushik_2	17	Malakabi	17	4	13
2054_ushik_2	17	Malti	17	2	15
2054_ushik_2	17	Marjaban	17	3	14
2054_ushik_2	17	Massara1	17	1	16
2054_ushik_2	17	Mayduhu3	17	3	14
2054_ushik_2	17	Medjoul	17	3	14
2054_ushik_2	17	Mesudiya	17	2	15
2054_ushik_2	17	Mobai	17	3	14
2054_ushik_2	17	Moussalli	17	2	15
2054_ushik_2	17	Naghal	17	2	15
2054_ushik_2	17	Naghal_H	17	2	15
2054_ushik_2	17	Naghayli	17	3	14
2054_ushik_2	17	Najda	17	2	15
2054_ushik_2	17	Nameishi	17	5	12
2054_ushik_2	17	Namiji1	17	3	14
2054_ushik_2	17	Nashu_elK	17	3	14
2054_ushik_2	17	Nashu_elW	17	4	13
2054_ushik_2	17	Om_elFr	17	3	14
2054_ushik_2	17	Om_elKha	17	3	14
2054_ushik_2	17	Otakanr	17	3	14
2054_ushik_2	17	Oum_Nhel	17	5	12
2054_ushik_2	17	Ouzamig	17	1	16
2054_ushik_2	17	Pashpag	17	4	13
2054_ushik_2	17	Peli_Sun	17	2	15
2054_ushik_2	17	Qaraqoda	17	3	14
2054_ushik_2	17	Qash_Aba	17	5	12
2054_ushik_2	17	Qash_alW	17	2	15
2054_ushik_2	17	Qash_Ara	17	4	13
2054_ushik_2	17	Qash_Ham	17	2	15
2054_ushik_2	17	Qash_zab	17	3	14
2054_ushik_2	17	Rajab	17	3	14
2054_ushik_2	17	Ramli	17	2	15
2054_ushik_2	17	rec_1212-REC37	16	0	16
2054_ushik_2	17	rec_1216-REC38	15	0	15
2054_ushik_2	17	Red_Lulu	17	1	16
2054_ushik_2	17	Rhaimya	17	5	12
2054_ushik_2	17	Rizaz	17	5	12
2054_ushik_2	17	Roghni	17	4	13
2054_ushik_2	17	Rotob	17	2	15
2054_ushik_2	17	Rukkan	17	3	14
2054_ushik_2	17	Sajho_Wa	17	3	14
2054_ushik_2	17	Samany	17	3	14
2054_ushik_2	17	Saylani	17	4	13
2054_ushik_2	17	Seib	17	2	15
2054_ushik_2	17	Seima	17	2	15
2054_ushik_2	17	Sekani	17	5	12
2054_ushik_2	17	Shado	17	4	13
2054_ushik_2	17	Shakri	17	1	16
2054_ushik_2	17	Shamran	17	3	14
2054_ushik_2	17	Sheikhani	17	4	13
2054_ushik_2	17	Siyali	17	2	15
2054_ushik_2	17	Surkh	17	2	15
2054_ushik_2	17	T_Alig	17	2	15
2054_ushik_2	17	T_Bou_Feg	17	2	15
2054_ushik_2	17	T_Deg_Bey	17	2	15
2054_ushik_2	17	T_Kenta	17	3	14
2054_ushik_2	17	Tadmant	17	2	15
2054_ushik_2	17	Taghera	17	2	15
2054_ushik_2	17	Taghiyat	17	2	15
2054_ushik_2	17	Talees	17	3	14
2054_ushik_2	17	Tantabec	17	1	16
2054_ushik_2	17	Tarchegui	17	3	14
2054_ushik_2	17	Tati	17	4	13
2054_ushik_2	17	Tazerzist	17	5	12
2054_ushik_2	17	theo_1450-THE13	17	3	14
2054_ushik_2	17	theo_1459-THE17	15	1	14
2054_ushik_2	17	theo_1463-THE21	15	1	14
2054_ushik_2	17	theo_1465-THE23	15	1	14
2054_ushik_2	17	theo_1467-THE25	15	1	14
2054_ushik_2	17	theo_1478-THE36	15	1	14
2054_ushik_2	17	theo_1487-THE44	15	1	14
2054_ushik_2	17	theo_1495-THE52	15	1	14
2054_ushik_2	17	theo_1507-THE74	16	1	15
2054_ushik_2	17	theo_1516-THE73	16	1	15
2054_ushik_2	17	Thorry	17	3	14
2054_ushik_2	17	Tiloum	17	3	14
2054_ushik_2	17	Timakur	17	2	15
2054_ushik_2	17	Timedjwel	17	2	15
2054_ushik_2	17	Timliha	16	2	14
2054_ushik_2	17	Tinazidhane	17	3	14
2054_ushik_2	17	Tinhud	17	4	13
2054_ushik_2	17	Tinicine	17	3	14
2054_ushik_2	17	Tinrigh	17	3	14
2054_ushik_2	17	Tizouyadj	17	3	14
2054_ushik_2	17	Umm_isSi	17	5	12
2054_ushik_2	17	Wahn_wal	17	5	12
2054_ushik_2	17	Wardi	17	3	14
2054_ushik_2	17	Washa6	17	3	14
2054_ushik_2	17	Zaghloul	17	5	12
2054_ushik_2	17	Zardo	17	4	13
2054_ushik_2	17	Zerin	17	3	14
2054_ushik_2	17	Zinzime	17	1	16
2054_ushik_2	17	Zog_El_Moggar	17	2	15
2056_ushik_1	17	2060_ushik_1	17	4	13
2056_ushik_1	17	2063_ushik_2	17	11	6
2056_ushik_1	17	2398_saaidi	17	11	6
2056_ushik_1	17	2399_saaidi	17	11	6
2056_ushik_1	17	2400_saaidi	17	11	6
2056_ushik_1	17	2401_saaidi	17	11	6
2056_ushik_1	17	2402_ushik_1	17	9	8
2056_ushik_1	17	2403_ushik_1	17	4	13
2056_ushik_1	17	2404_saaidi	17	11	6
2056_ushik_1	17	2405_tattagt	17	5	12
2056_ushik_1	17	2406_ushik_nekwayes	17	6	11
2056_ushik_1	17	2407_ushik_1	17	3	14
2056_ushik_1	17	2409_aghzal	17	5	12
2056_ushik_1	17	2410_ushik_am_aghzuz	17	6	11
2056_ushik_1	17	2411_ushik_1	16	7	9
2056_ushik_1	17	2412_ushik_ezzuwagh	17	5	12
2056_ushik_1	17	2413_feraldesert	17	5	12
2056_ushik_1	17	2414_feraldesert	17	4	13
2056_ushik_1	17	2415_ushik_1	17	6	11
2056_ushik_1	17	2416_alkak	16	4	12
2056_ushik_1	17	2417_alkak_wen_djemb	17	4	13
2056_ushik_1	17	2418_ushik_2	17	10	7
2056_ushik_1	17	2419_ushik_ezzuwagh	17	5	12
2056_ushik_1	17	2420_feraldesert	17	7	10
2056_ushik_1	17	2422_ushik_niqbel	17	6	11
2056_ushik_1	17	2423_ushik_niqbel	17	7	10
2056_ushik_1	17	2424_ushik_2	16	6	10
2056_ushik_1	17	2425_feraldesert	17	4	13
2056_ushik_1	17	2426_feraldesert	17	3	14
2056_ushik_1	17	2427_feraldesert	17	4	13
2056_ushik_1	17	2428_feraldesert	16	2	14
2056_ushik_1	17	2429_ushik_2	17	8	9
2056_ushik_1	17	2430_feraldesert	17	5	12
2056_ushik_1	17	2431_feraldesert	17	3	14
2056_ushik_1	17	2432_feraldesert	17	5	12
2056_ushik_1	17	2433_feraldesert	16	2	14
2056_ushik_1	17	3289_saaidi	17	11	6
2056_ushik_1	17	3290_saaidi	17	11	6
2056_ushik_1	17	3291_saaidi	17	11	6
2056_ushik_1	17	3292_saaidi	17	11	6
2056_ushik_1	17	3293_alkak	16	4	12
2056_ushik_1	17	3294_ghrom_aghzal	17	8	9
2056_ushik_1	17	3295_saaidi	17	11	6
2056_ushik_1	17	3296_ushik_niqbel	17	4	13
2056_ushik_1	17	3297_amenzu	17	6	11
2056_ushik_1	17	3298_saaidi	17	11	6
2056_ushik_1	17	3300_ushik_2	16	4	12
2056_ushik_1	17	3302_feraldesert	17	4	13
2056_ushik_1	17	3349_ushik_azzugagh	17	5	12
2056_ushik_1	17	3350_ushik_azzugagh	17	6	11
2056_ushik_1	17	3351_ushik_azzugagh	16	8	8
2056_ushik_1	17	3352_ushik_azzugagh	17	8	9
2056_ushik_1	17	3353_ushik_am_aghzuz	17	5	12
2056_ushik_1	17	3354_kaaibi	17	6	11
2056_ushik_1	17	3355_kaaibi	17	2	15
2056_ushik_1	17	3356_kaaibi	17	8	9
2056_ushik_1	17	3357_kaaibi	17	8	9
2056_ushik_1	17	3358_kaaibi	17	7	10
2056_ushik_1	17	3359_kaaibi	17	5	12
2056_ushik_1	17	3360_ushik_ezzuwagh	17	7	10
2056_ushik_1	17	3361_ushik_ezzuwagh	17	5	12
2056_ushik_1	17	3362_ushik_ezzuwagh	16	6	10
2056_ushik_1	17	3363_ushik_ezzuwagh	17	4	13
2056_ushik_1	17	3364_ushik_ezzuwagh	16	6	10
2056_ushik_1	17	3365_ushik_ezzuwagh	17	5	12
2056_ushik_1	17	3366_ghrom_saaid	17	6	11
2056_ushik_1	17	3367_ghrom_saaid	17	9	8
2056_ushik_1	17	3368_aghzal	17	5	12
2056_ushik_1	17	3369_aghzal	17	5	12
2056_ushik_1	17	3370_aghzal	17	5	12
2056_ushik_1	17	3371_saaidi	17	11	6
2056_ushik_1	17	3372_saaidi	17	11	6
2056_ushik_1	17	3373_tadjubart	17	7	10
2056_ushik_1	17	3374_tattagt	17	5	12
2056_ushik_1	17	3375_tattagt	17	5	12
2056_ushik_1	17	3376_tattagt	17	5	12
2056_ushik_1	17	3377_tattagt	17	4	13
2056_ushik_1	17	3378_tattagt	17	5	12
2056_ushik_1	17	3379_tattagt	17	5	12
2056_ushik_1	17	3380_alkak	16	4	12
2056_ushik_1	17	3381_alkak	16	4	12
2056_ushik_1	17	3382_alkak	16	4	12
2056_ushik_1	17	3383_alkak	16	4	12
2056_ushik_1	17	3384_alkak	16	4	12
2056_ushik_1	17	3385_alkak	16	4	12
2056_ushik_1	17	3386_alkak	16	4	12
2056_ushik_1	17	3387_alkak	16	4	12
2056_ushik_1	17	3388_ushik_niqbel	17	4	13
2056_ushik_1	17	3389_ushik_niqbel	17	6	11
2056_ushik_1	17	3390_ushik_niqbel	17	6	11
2056_ushik_1	17	3391_ushik_niqbel	17	6	11
2056_ushik_1	17	3392_ushik_niqbel	17	6	11
2056_ushik_1	17	3393_ushik_niqbel	17	6	11
2056_ushik_1	17	3394_ushik_niqbel	17	6	11
2056_ushik_1	17	3395_halu_en_ghanem	17	6	11
2056_ushik_1	17	3396_halu_en_ghanem	17	6	11
2056_ushik_1	17	3397_halu_en_ghanem	17	6	11
2056_ushik_1	17	3398_amenzu	17	7	10
2056_ushik_1	17	3399_amenzu	17	3	14
2056_ushik_1	17	3400_amenzu	17	4	13
2056_ushik_1	17	3401_amenzu	17	6	11
2056_ushik_1	17	3402_amenzu	17	6	11
2056_ushik_1	17	3403_amenzu	16	4	12
2056_ushik_1	17	3404_lekrawmet	17	5	12
2056_ushik_1	17	3405_lekrawmet	17	6	11
2056_ushik_1	17	3406_lekrawmet	17	5	12
2056_ushik_1	17	3407_lekrawmet	17	8	9
2056_ushik_1	17	3408_alkak_wen_djemb	17	7	10
2056_ushik_1	17	3409_alkak_wen_djemb	17	6	11
2056_ushik_1	17	3410_alkak_wen_djemb	17	4	13
2056_ushik_1	17	3411_alkak_wen_djemb	17	9	8
2056_ushik_1	17	3412_alkak_wen_djemb	17	9	8
2056_ushik_1	17	3413_ghrom_aghzal	17	6	11
2056_ushik_1	17	3414_ghrom_aghzal	17	6	11
2056_ushik_1	17	3415_ghrom_aghzal	16	4	12
2056_ushik_1	17	3416_ghrom_aghzal	17	8	9
2056_ushik_1	17	3417_ghrom_aghzal	17	5	12
2056_ushik_1	17	3418_ushik_2	17	6	11
2056_ushik_1	17	3419_ushik_2	17	4	13
2056_ushik_1	17	3420_ushik_2	16	5	11
2056_ushik_1	17	3421_ushik_2	17	4	13
2056_ushik_1	17	3422_ushik_2	16	4	12
2056_ushik_1	17	3423_ushik_2	17	6	11
2056_ushik_1	17	3424_ushik_2	17	4	13
2056_ushik_1	17	3425_ushik_2	17	11	6
2056_ushik_1	17	3426_ushik_2	17	7	10
2056_ushik_1	17	3427_ushik_2	16	5	11
2056_ushik_1	17	3428_ushik_2	17	4	13
2056_ushik_1	17	3429_ushik_2	17	3	14
2056_ushik_1	17	3430_ushik_2	17	9	8
2056_ushik_1	17	3431_ushik_2	17	6	11
2056_ushik_1	17	3432_ushik_1	17	6	11
2056_ushik_1	17	3433_ushik_1	17	5	12
2056_ushik_1	17	3434_ushik_1	17	5	12
2056_ushik_1	17	3435_ushik_1	17	6	11
2056_ushik_1	17	3436_ushik_1	16	3	13
2056_ushik_1	17	3437_ushik_1	17	3	14
2056_ushik_1	17	3438_ushik_1	17	2	15
2056_ushik_1	17	3439_ushik_1	17	11	6
2056_ushik_1	17	3440_ushik_1	17	7	10
2056_ushik_1	17	3441_ushik_1	17	6	11
2056_ushik_1	17	3442_ushik_nekwayes	17	7	10
2056_ushik_1	17	3443_ushik_nekwayes	17	7	10
2056_ushik_1	17	3444_ushik_nekwayes	17	6	11
2056_ushik_1	17	3445_ushik_nekwayes	17	6	11
2056_ushik_1	17	3446_ushik_nekwayes	17	6	11
2056_ushik_1	17	3447_ushik_nekwayes	15	4	11
2056_ushik_1	17	3448_ushik_nekwayes	17	6	11
2056_ushik_1	17	3449_ushik_nekwayes	16	5	11
2056_ushik_1	17	3450_ushik_nekwayes	17	7	10
2056_ushik_1	17	3451_ushik_nekwayes	17	7	10
2056_ushik_1	17	3456_tattagt	17	5	12
2056_ushik_1	17	3457_tazuwaght	17	5	12
2056_ushik_1	17	3458_ushik_niqbel	17	6	11
2056_ushik_1	17	3459_ushik_niqbel	17	6	11
2056_ushik_1	17	3460_ushik_1	17	7	10
2056_ushik_1	17	3461_feraldesert	17	5	12
2056_ushik_1	17	3462_feraldesert	17	6	11
2056_ushik_1	17	3463_feraldesert	17	6	11
2056_ushik_1	17	3464_feraldesert	17	8	9
2056_ushik_1	17	3465_feraldesert	17	6	11
2056_ushik_1	17	3466_feraldesert	17	7	10
2056_ushik_1	17	3467_feraldesert	16	4	12
2056_ushik_1	17	3468_feraldesert	16	4	12
2056_ushik_1	17	3469_feraldesert	17	6	11
2056_ushik_1	17	3470_feraldesert	16	2	14
2056_ushik_1	17	3471_feraldesert	17	3	14
2056_ushik_1	17	3472_feraldesert	17	3	14
2056_ushik_1	17	3473_feraldesert	17	3	14
2056_ushik_1	17	3474_feraldesert	17	2	15
2056_ushik_1	17	3475_feraldesert	16	4	12
2056_ushik_1	17	Abdel_Azzaz	17	3	14
2056_ushik_1	17	Abou_Da	17	2	15
2056_ushik_1	17	Abu_Saba	17	3	14
2056_ushik_1	17	Aghammu	17	6	11
2056_ushik_1	17	Aguelid	17	6	11
2056_ushik_1	17	Ahardane	17	4	13
2056_ushik_1	17	Ahmar	17	3	14
2056_ushik_1	17	Ahmar_se	17	4	13
2056_ushik_1	17	Akhrot	17	3	14
2056_ushik_1	17	Amari	17	4	13
2056_ushik_1	17	Amhat	17	4	13
2056_ushik_1	17	Amir_Haj	17	2	15
2056_ushik_1	17	Amreer	17	3	14
2056_ushik_1	17	Andekly	17	5	12
2056_ushik_1	17	Angou	17	4	13
2056_ushik_1	17	Aqdool	17	6	11
2056_ushik_1	17	Aqiba	17	4	13
2056_ushik_1	17	Arebi	17	4	13
2056_ushik_1	17	Arechti	17	7	10
2056_ushik_1	17	Aseel	17	5	12
2056_ushik_1	17	Asemmat	17	6	11
2056_ushik_1	17	Ashrasi	17	2	15
2056_ushik_1	17	Awreeq	17	2	15
2056_ushik_1	17	Babrw46	17	6	11
2056_ushik_1	17	Badmi	17	5	12
2056_ushik_1	17	Badrayah	17	3	14
2056_ushik_1	17	Bagal_abd	17	4	13
2056_ushik_1	17	Bagal_Aby	17	2	15
2056_ushik_1	17	Bahlani_m	17	2	15
2056_ushik_1	17	Baki	17	3	14
2056_ushik_1	17	Barakawi	17	5	12
2056_ushik_1	17	Barhi	17	5	12
2056_ushik_1	17	Barni	17	3	14
2056_ushik_1	17	Barthamo	17	3	14
2056_ushik_1	17	Basra	17	4	13
2056_ushik_1	17	Bawaadhim	17	3	14
2056_ushik_1	17	Bdmalki	17	3	14
2056_ushik_1	17	Beda_Ruf	17	3	14
2056_ushik_1	17	Begun	17	3	14
2056_ushik_1	17	Benosh	17	3	14
2056_ushik_1	17	Bent_Ess	17	4	13
2056_ushik_1	17	Be-Rehmi	17	4	13
2056_ushik_1	17	Bes_Helou	17	5	12
2056_ushik_1	17	Bidh-Hmam	17	5	12
2056_ushik_1	17	Black_Bo	17	4	13
2056_ushik_1	17	Bobdiar	17	3	14
2056_ushik_1	17	Bou_Fegg	17	5	12
2056_ushik_1	17	Bouman	17	5	12
2056_ushik_1	17	Bounarin	17	4	13
2056_ushik_1	17	Bourer	17	6	11
2056_ushik_1	17	Bouskri	17	5	12
2056_ushik_1	17	Bouslikh	17	3	14
2056_ushik_1	17	Bouzegar	17	4	13
2056_ushik_1	17	Bukezzine	17	6	11
2056_ushik_1	17	Chapshoq	17	4	13
2056_ushik_1	17	Cheddakh	17	5	12
2056_ushik_1	17	Chek_Bar	17	3	14
2056_ushik_1	17	Chichi	17	4	13
2056_ushik_1	17	D_Mbarka	17	4	13
2056_ushik_1	17	Deg_Hasan	17	4	13
2056_ushik_1	17	Deg_Nour	17	5	12
2056_ushik_1	17	Degla_Baida	17	4	13
2056_ushik_1	17	Deqqna	17	3	14
2056_ushik_1	17	Desi	17	3	14
2056_ushik_1	17	Dfor_Lgot	17	4	13
2056_ushik_1	17	Dguel_Mghas	17	3	14
2056_ushik_1	17	Dguel_Sidi_Khlil	17	4	13
2056_ushik_1	17	Dhaidi_w	17	3	14
2056_ushik_1	17	Dhakki	17	2	15
2056_ushik_1	17	Dogna	17	3	14
2056_ushik_1	17	Edaghed	17	4	13
2056_ushik_1	17	Fard	17	3	14
2056_ushik_1	17	Fard_Ahm	17	4	13
2056_ushik_1	17	Fardh_4	17	3	14
2056_ushik_1	17	Fari2	17	3	14
2056_ushik_1	17	Fasli	17	3	14
2056_ushik_1	17	Fazani	17	6	11
2056_ushik_1	17	Galbi41	17	4	13
2056_ushik_1	17	Gasbi	17	3	14
2056_ushik_1	17	Gondaila	17	4	13
2056_ushik_1	17	Goundi	17	4	13
2056_ushik_1	17	Gulistan	17	3	14
2056_ushik_1	17	Gurbago	17	4	13
2056_ushik_1	17	Hafsa	17	7	10
2056_ushik_1	17	Halawi	17	3	14
2056_ushik_1	17	Halwa	17	3	14
2056_ushik_1	17	Halwaya	17	3	14
2056_ushik_1	17	Hamra	17	2	15
2056_ushik_1	17	Hamraya_	17	5	12
2056_ushik_1	17	Hardasht	17	3	14
2056_ushik_1	17	Hassass	17	3	14
2056_ushik_1	17	Hawwa_wa	17	3	14
2056_ushik_1	17	Hayani	17	4	13
2056_ushik_1	17	Hilali	17	4	13
2056_ushik_1	17	Hob	17	3	14
2056_ushik_1	17	Horra	17	5	12
2056_ushik_1	17	Ighes_Nwagada	17	5	12
2056_ushik_1	17	Ja_maga	17	3	14
2056_ushik_1	17	Ja1	17	4	13
2056_ushik_1	17	Ja5	17	5	12
2056_ushik_1	17	Jahaske1	17	5	12
2056_ushik_1	17	Jahaske2	17	7	10
2056_ushik_1	17	Jale7	17	5	12
2056_ushik_1	17	Jaman	17	4	13
2056_ushik_1	17	Jesh_Nag	17	2	15
2056_ushik_1	17	Jesh_Ram	17	2	15
2056_ushik_1	17	Jhajhri	17	3	14
2056_ushik_1	17	Jibri	17	3	14
2056_ushik_1	17	Jihel	17	2	15
2056_ushik_1	17	Karblain	17	5	12
2056_ushik_1	17	Kaylanya	17	4	13
2056_ushik_1	17	Kentichi	17	3	14
2056_ushik_1	17	Khadraoui	17	3	14
2056_ushik_1	17	Khadrawi	17	3	14
2056_ushik_1	17	Khadri	17	6	11
2056_ushik_1	17	Khalass	17	3	14
2056_ushik_1	17	Khalass_O	17	4	13
2056_ushik_1	17	Khalt_Hm	17	3	14
2056_ushik_1	17	Khara_Bas	17	2	15
2056_ushik_1	17	Kharoch	17	3	14
2056_ushik_1	17	Khastawi	17	5	12
2056_ushik_1	17	Khmag	17	3	14
2056_ushik_1	17	Khori	17	3	14
2056_ushik_1	17	Khurmo	17	4	13
2056_ushik_1	17	Kila72	17	4	13
2056_ushik_1	17	Klair	17	4	13
2056_ushik_1	17	Koji74	17	5	12
2056_ushik_1	17	Kokna	17	4	13
2056_ushik_1	17	L_Deglet	17	2	15
2056_ushik_1	17	Lagou	17	5	12
2056_ushik_1	17	Laloo	17	4	13
2056_ushik_1	17	Loulou	17	2	15
2056_ushik_1	17	Mabseli	17	3	14
2056_ushik_1	17	Mad5	17	5	12
2056_ushik_1	17	Maga	17	5	12
2056_ushik_1	17	Mahalbit	17	4	13
2056_ushik_1	17	Makran	17	6	11
2056_ushik_1	17	Maktoom	17	4	13
2056_ushik_1	17	Malakabi	17	5	12
2056_ushik_1	17	Malti	17	5	12
2056_ushik_1	17	Marjaban	17	3	14
2056_ushik_1	17	Massara1	17	4	13
2056_ushik_1	17	Mayduhu3	17	6	11
2056_ushik_1	17	Medjoul	17	3	14
2056_ushik_1	17	Mesudiya	17	4	13
2056_ushik_1	17	Mobai	17	2	15
2056_ushik_1	17	Moussalli	17	3	14
2056_ushik_1	17	Naghal	17	2	15
2056_ushik_1	17	Naghal_H	17	3	14
2056_ushik_1	17	Naghayli	17	4	13
2056_ushik_1	17	Najda	17	4	13
2056_ushik_1	17	Nameishi	17	5	12
2056_ushik_1	17	Namiji1	17	3	14
2056_ushik_1	17	Nashu_elK	17	3	14
2056_ushik_1	17	Nashu_elW	17	5	12
2056_ushik_1	17	Om_elFr	17	4	13
2056_ushik_1	17	Om_elKha	17	4	13
2056_ushik_1	17	Otakanr	17	3	14
2056_ushik_1	17	Oum_Nhel	17	6	11
2056_ushik_1	17	Ouzamig	17	4	13
2056_ushik_1	17	Pashpag	17	3	14
2056_ushik_1	17	Peli_Sun	17	3	14
2056_ushik_1	17	Qaraqoda	17	4	13
2056_ushik_1	17	Qash_Aba	17	6	11
2056_ushik_1	17	Qash_alW	17	3	14
2056_ushik_1	17	Qash_Ara	17	3	14
2056_ushik_1	17	Qash_Ham	17	3	14
2056_ushik_1	17	Qash_zab	17	5	12
2056_ushik_1	17	Rajab	17	3	14
2056_ushik_1	17	Ramli	17	3	14
2056_ushik_1	17	rec_1212-REC37	16	2	14
2056_ushik_1	17	rec_1216-REC38	15	1	14
2056_ushik_1	17	Red_Lulu	17	4	13
2056_ushik_1	17	Rhaimya	17	4	13
2056_ushik_1	17	Rizaz	17	4	13
2056_ushik_1	17	Roghni	17	3	14
2056_ushik_1	17	Rotob	17	4	13
2056_ushik_1	17	Rukkan	17	4	13
2056_ushik_1	17	Sajho_Wa	17	4	13
2056_ushik_1	17	Samany	17	3	14
2056_ushik_1	17	Saylani	17	4	13
2056_ushik_1	17	Seib	17	2	15
2056_ushik_1	17	Seima	17	5	12
2056_ushik_1	17	Sekani	17	4	13
2056_ushik_1	17	Shado	17	5	12
2056_ushik_1	17	Shakri	17	2	15
2056_ushik_1	17	Shamran	17	4	13
2056_ushik_1	17	Sheikhani	17	4	13
2056_ushik_1	17	Siyali	17	4	13
2056_ushik_1	17	Surkh	17	4	13
2056_ushik_1	17	T_Alig	17	4	13
2056_ushik_1	17	T_Bou_Feg	17	5	12
2056_ushik_1	17	T_Deg_Bey	17	3	14
2056_ushik_1	17	T_Kenta	17	4	13
2056_ushik_1	17	Tadmant	17	3	14
2056_ushik_1	17	Taghera	17	4	13
2056_ushik_1	17	Taghiyat	17	6	11
2056_ushik_1	17	Talees	17	5	12
2056_ushik_1	17	Tantabec	17	3	14
2056_ushik_1	17	Tarchegui	17	5	12
2056_ushik_1	17	Tati	17	5	12
2056_ushik_1	17	Tazerzist	17	4	13
2056_ushik_1	17	theo_1450-THE13	17	5	12
2056_ushik_1	17	theo_1459-THE17	15	2	13
2056_ushik_1	17	theo_1463-THE21	15	2	13
2056_ushik_1	17	theo_1465-THE23	15	2	13
2056_ushik_1	17	theo_1467-THE25	15	2	13
2056_ushik_1	17	theo_1478-THE36	15	2	13
[truncated: 80,624 more rows]
